# Supplementary material for: Validation of SNP Allele Frequencies Determined by Pooled Next-Generation Sequencing in Natural Populations of a Non-Model Plant Species
Source: PLoS One. 2013 Nov 7;8(11):e80422. doi: 10.1371/journal.pone.0080422 (PMC3820589; doi:10.1371/journal.pone.0080422)
Supplement: File S1 — Mapped consensus sequences of A. halleri (mapping approach using the A. thaliana genome). This zip file contains the mapped consensus sequences of the six genes containing the nine validated SNPs, whose positions are given in Table 2. These consensus sequences were compiled from the population specific sequences (only major alleles from each population) and were used for designing the SNP arrays. (ZIP) [file pone.0080422.s001.zip]

Archive with 7 entries (6 files):
- Supporting Information S1/
- Supporting Information S1/ADC2_consensus.fas
- Supporting Information S1/AHK1_consensus.fas
- Supporting Information S1/AT3G60750_consensus.fas
- Supporting Information S1/ERD7_consensus.fas
- Supporting Information S1/RUS1_consensus.fas
- Supporting Information S1/UHV1_consensus.fas
