# Supplementary material for: Validation of SNP Allele Frequencies Determined by Pooled Next-Generation Sequencing in Natural Populations of a Non-Model Plant Species
Source: PLoS One. 2013 Nov 7;8(11):e80422. doi: 10.1371/journal.pone.0080422 (PMC3820589; doi:10.1371/journal.pone.0080422)
Supplement: File S1 — Mapped consensus sequences of A. halleri (mapping approach using the A. thaliana genome). This zip file contains the mapped consensus sequences of the six genes containing the nine validated SNPs, whose positions are given in Table 2. These consensus sequences were compiled from the population specific sequences (only major alleles from each population) and were used for designing the SNP arrays. (ZIP) [file pone.0080422.s001.zip › Supporting Information S1/ADC2_consensus.fas]

>ADC2 Consensus
TAATCAAACYTYTYYYTTTYTMTTTTAATAAATAAAACGGGAAC-GCTACATTTCAATGA
GAAAATAAAKAWAAKAAGATCCGAATTTCACAAAAGGCTCTCACAATTCGGATCATCTTA
ATTAAAACCTTAAACAAGGATGGATCATGGATCTCATCATGTTATTATTTAATAATTTTT
ATTTAAAGAAATCGTACCATGACGATTTTACGATAATATATTGCAACAACAAACCACACC
ACGACCACCYTTTCTCACCCAGAGAGGTAATCRTAGCCGTCTTCGTCGCAGTAGTAAAAY
CCGAGGTTACTGATCGCAGCTGAAAGAGAGTTACTTGGCGATGCCTGCTCAGTCGCAAGA
TACGGCATGTTGTGGAACGAACGGTCGAGACAAGCCGCGACATTGTTGAACTCAACATCT
TCTTCTTCCTCTTCATTTTCACCTTCGCTACCGCCTTTGGTATGCATCATTTCCTCTGCT
CGGTGCTTTAGGGTCTGAAACATTAGCTCAGGCTCATGCTGCATTGCTCGGAGAACATCM
GCTGAGGACTGACCAGGCACRGCTCGSGTCACTGCAAAGCTGTGTGGTCCATCGCTCTGC
GAGACCCGGACAACGCTTGGCCCACCAAACAGATTGTGRACTCCACCGAGAGCCTCCTCG
TAAGCCCCTCCAAGGAACATACCCAGAAAGTACYYWCCTCCACCGCCATTGTTGTCYAGC
TCGTGCAACGGCAAGCTGGATTCGCCGCCTATRAACTTGTTGATCTTCCCGTCACTATCA
CACGTTAAATCTGATAGGATTCCACGAGCCCCGGGCCTTTGATCGAGCTTATGGATAGGA
ACTATAGGAAACAGCTGATCAATCCCCCAGAGATCAGGAATCGAAGTGAAAACCGATAGA
TTGATATTGTAAGTGTGAACYGGATCCGATGCACCTATAGCCTTCAACACCCACTCGCAT
AACCCATCAACAGAAGCTAATTGCTCGATGCTCAAAACACCTTCTTTGAAACCTTCAACA
CACCTCTGCTTCAGCTGATCGACATAAAGGAGGCAGCTCTCGTGGTCTCCACGCATCACA
GCAGCGTAAAGATCCTCATAATTGGCTCGAGCTTCCTCATTACCTTCGAGCAGGAACTGA
ATATCCTCAGGAGTCGCTTGATGCACCATTGGTTTAACCGCTGAAACAGCTTCAAAGATC
AACACAGAATGATGAGAGACTATYGCTCTACCGCTTTCGCTGCATATCACCGGATGTTTC
ACTGACCTCCGGTCACAAACAAACCGAACAGAAGYTACAACAGCTTCAGCATACTCCTCR
AGGCTATAAGCAACAGAGAGATCCGATTCTCCAGACTTAGACCCRTCGTAGTCAATCCCC
AAACCACCACCAATATCAATAACTTTCATATGTGCACCAAGACGCACAAGTTCACAGTAA
AGCTGAGCAGCCTCGGCGACACCATCAGAGAGCAAMGAAGTCGACGGAATCTGTGAMCCA
ATATGAAAATGCAAAAGCTGGAGACAATCAAGCATACCAGAYTGACWCAGCTTCCTCAAC
ACACGAACAATCTGAGTAGTAGTCAAWCCAAATTTGCCCTTYTCACCAGAAGTTGATCCG
AAATGACCCGAATGCTTAGTCCTCAGCTTAGCCCTTAACCCAATGACAGGCCTCACATTC
ATCTTYTGGCTCAAMTCAATRACCAAATCAAGCTCTTCTTCTTGCTCAAGCACAATCACA
GTATTCAACGCCAGTTTTCTCCCAAGCAGAGCCAAGGATATATACTCAGCGTCTTTGAAT
CCATTACACACAAGAAAGGCATCAGGATTACCTTTACACAAGCAGCTCATAGCGAGAAGG
ATCTCAGGTTTGGAACCAGCTTCTAATCCAAACCGAAAYGAAGWTCCAAACTTGACAATA
TCTTCAACAACGAATCGATCTTGATTACATTTCACMGGATAAACACCTTGGTAATGAGAA
TCATATCCTTGACTCTTGATGGCGAAATCAAACGCAGATTGAAGACACTCGAGACGGTTC
TTCAAAACATCAGGGAAACGAACGATTAACGGGAGCTGCAATCCCAAACCACCGGAGGAT
TTCGGATCCGTCACCTTCTTAACGATTTTGAGCAAATCGATGTCTTGGTGAGGTAAAGTT
TCAGAGCCATGAGGACGAACAGAGATGTTACCAGATGAATTGGCTATGAAATAAGGAGCT
CCCCATCCATCGATTCGATAGAGAGACGATGAGAGAGAGGTAGACCAACGGTCAASARCR
RCGGCGGCGGAAGTTGGTGATGACGCCGGGATAAAGACATCACCGGCGGTATCATCACCG
GCGTAKCCAGGAGGAACAAAGGACGTATCAACGCAAGCTAAAGCAGGCATCTTTWTCTTC
ACCCTCTTATCAGCAAACGATCAACAATCTCACTTTMMARAAATTCTCGAAYAMAAMAAA
AAMTTTCGAGAGAAAAACAGAGCAGAAACTKAAAAATCGAAKYTTTTTTTTWWTAATTTC
CCAGAATTTGTGAAGGTAGGGGTTTAAAAACCGCCGAGGCCGGAGCCTCGGCTACCCCCT
CARGAGAAGGCAGAAGATGAATCTAYCCCCGCCGTGAAAACCACCTCTCGCAGCCCTTCC
CGATCCGAGAATCTCCACGATGAATAATTCAGAAGAAACTMAAAAAAAARRRAATTTTCC
AAATCWGAACCCAASAMCAACRAAAATTCTCTAAAAGATTCTCCCAACCATGCAGAACTG
GATTTGA------TGGATTTGAGGTGGTGAGGAAATAAAAAGAGGAAAAGGAGAGAATGT
GAAGTATTTCMSGGGGAAATGCAAGAAAAAACAGAGACGGAAACCTAGCGGAGAAGACGG
AAATGAAGARGRAGAAGAA-AGAAGGCGT
