# Supplementary material for: Validation of SNP Allele Frequencies Determined by Pooled Next-Generation Sequencing in Natural Populations of a Non-Model Plant Species
Source: PLoS One. 2013 Nov 7;8(11):e80422. doi: 10.1371/journal.pone.0080422 (PMC3820589; doi:10.1371/journal.pone.0080422)
Supplement: File S1 — Mapped consensus sequences of A. halleri (mapping approach using the A. thaliana genome). This zip file contains the mapped consensus sequences of the six genes containing the nine validated SNPs, whose positions are given in Table 2. These consensus sequences were compiled from the population specific sequences (only major alleles from each population) and were used for designing the SNP arrays. (ZIP) [file pone.0080422.s001.zip › Supporting Information S1/AHK1_consensus.fas]

>AHK1 Consensus
TTGCCGTTTAACTTCTTCACATCTTCAAAACAAGTATACAATGTTTAAGKACAAAACATT
CTTTGTATCGCAGTAAACAAAAAATGACCMAAAAAC---------------CCCAAAAAC
CTCATCGTCAACTACAAATTCAMATATATACAAAATGCAAGATCCCGAACCTACWAAAVA
AGTTCTCTTGTTAGTTTTTWACCCRATGCTTCAAGCGGACAATGAAGTTTGGAATATTGA
TGGTTTASTGAGTGACAAAATGGTAGAGACCATAAGCTTYCGATCAATAGGCTTTGTGAG
ATAAGCATCCATYCCAACCTCCAAGCATTTYGCTTCGTCAGAAGACATTGCATGCGCTGT
CAATGCMACGATTGGAATGTGMWGCTCAGTGCCAATCTCTGCTCTCCTTATCGCCTTTGT
TGCCTCATATCCATCCATTTTTGGCATCTACCATGAGAAAATGTTGGATARAATGTCAKG
TTTT-TTWACATGTCGAATTGAAAAAAKTAATTGTACCTGGCAGTCCATGAGGATCAAGT
CATAAGGTGACRAATTCCGTAAACTACTCTGCGGMTTTATAGAGTKGTTGGCGGTTTCTT
CTTCTGACGATTTGTGTTCTTCAGTTGGATCTTGAGCATTGATAGACTTGTAGTTGAGGG
AATCAACTGCTTGTTGTCCATCCCARACTGCAGTWACAGTTGCTCCCATTTTCTCAAGCA
TTATGGTGGCTACTCGTTGAAGAACGGGTGTATCYTCTGCCAGCAAGATCCTTATACCTT
CAAGWGATTTCAGATTCTTTCCATCCAACRCAATTCCTGAATACAGCCGATCTTTCCAAT
CTTCTTCTTCTGRGTTCTTTTGAGTCATACTTGCAGATSTTGAGTCATCATTGCTGTTAG
TGGCGTCAATGASATAKTTCTTAAGAACTGGAGAGTGCAAGGTGCTTGGTTGCRCAGRTT
TATCTATATGTTTCTCGCCAGATGTCTCAGAGGAATCATCGGAACTGCAAGTGTCRAATT
GTGTTGGATCRATTTCTAAGMAATCGTGGGATTCATCACTTCCGTTTCCTCTGTTTCTTA
ATYCATTACAWYWMYWYCTCTTCCGGTTTTTTATTACRGCCTCCAGAATCTGAATCATTT
TGGCCTTGTACAACGGTTTGTTAACCATCATGACATGCCCTTTTCGTCTAAGTTCKGTTT
TAACTRTATTGGAGGTGTCATGCTTCAGCAGCCAAGCAAACTTTGCTTTGWTGGAGAATC
TGTCGAGGTAGTTAAGCTGTTCCTTCCATATATCTGTGGTGAGATCAAGTACTCCGATAT
CCACCACTATGACAAACACAGGGTTCTTGATTTCTTCTATATTTGAAAGCTCTGCTCTCA
GTGAATCAGCAATATTGTTCTGTGAATCAAAGYTGTTGTCACGGCTTCCCATCTCCAAAA
GGTCTCTAATGATMTGAGTCAGCTCGTTCCAGTCYGATGCTTCAACAGTTGCAATGCCGT
GTTTACGCAACCACTTTGATGTGATCATTCTTGCTGTACTTCCATACATGGAAAGCAAAA
CCTGTAGCATTCAAAACCAATAAYAATTTCACAAACACATAACCTTTAAMCMAWWA-CCA
ATAG--A--ATTTCTTTCYCMRRATTACRTACCACGAGACCATATTTGGWGAAATCTGGY
TGGATATTTTGATCTGCAGTTTCAGGAGTACTCAAAATCAARTACAGTCTCATTAGAGTC
CCTAMRCCATTCTTCTGCACTACTYTGATTTCTCCACCCATTTTGTTAACCTGTAAARTT
ACAAAGTAGGTTTCAGATMATTTAATTGCTTCTATGAATCMWTWAWWTTCTKAAGTTYCA
AAACTTGACGCACCAAGTTTCGSACGATACATAGTCCAAGACCAGTTCCTCCRTGCCTGA
AGAWAWATAAGACYAGTGAGATATAAGATTCWACTAACADMAMAGTTTTGCTTAAACATT
CACTGCKTGCRGTTAATCATGATCWCTTACGTCCGAGTGGTAGAAGGATCAGCTTGCTCA
AAGCTCTCAAAAACMGAGTCCCATTTGCTTGGATCTATTCCTGAAGATAAKATTTACAYA
ATAAAGAGATTTTCAGAAWYTGGGAGATYRATRAAGYGGATAGCAAAAGSAMAWVKADYT
ARGGAAMTCAAGTGYCATACCACATCCAGTGTCATCAAYCTCAAACCAAAGAACCATTTT
GTTMGCGTTCTTACAAGACTTCTGCAAATGATTTCTGTGTTGCACCAGTTTTGTCTTCAT
TGGAGCCCATGGTTTCTTYCTRTCAACAGTTAAGCTCATCTCATCATGTAGAGAATTTAT
GTTMTCGCACCATCCACGWAGAATTATGTGACCCGCTGCAAAGCAACCATCMTTTTATGA
TTAGCAATGCATYTCTGTCATGAAAAAGAAGAGARRRWAKADRKGGTCACAAAACTTACT
TGTTGTAAACTTTATAGARTTGCTTATAAGATTTGCAAATATTTGAACAAGTCTTGCCGA
GTCTCCTCTGACTAAYGCTGGCATATCATCTGCRAAAAGAGMAAAATATATGAGAGTTCA
TAACCCMAAMATTCATTGTAMAGAAAATTCATTAKTGRYTGTCTAAAATATAATACCGAG
TCATACCAGAGAGGTCTAGAACKGTCTCKACATTVTGRTTAATACACTGCACTGAGAACA
TGTCAACAAGTCCTTCAAGTTCTCGCCCCAAATCRAACTCAGCTTCTTCCAGAACAAGCT
TTCCTGACTCAACCTATRAGGTKGAAAAGRAAGAAATTAGCTTGTAG---C-TTGTA-GC
--TACAAATACATACTAGTTTCGGGAAAAKCACAGCTAAAACAACTAAAATGTTTACTCA
CTGCCTAACTTAAGSTMACCARATGTAATACTAAARCTTGAAKRKTTTTTYTTCATATAT
CAAAACTAAADMANAWKWTKYTTCTTATAATTTCTCACCTTGCTCAAGTCCAGTATGTTA
TTGAGWAGCCGGAGGAGAGCTGTAGAGCACTTTCTGATCTGAGTGACTGTTGCGTATTGC
TCATTTGAAAGACAATCATCYGATATAAGAATATCTAGTAATCCAATCACAGCAGCCATA
GGTGTCCTCAACTCATGGCTAGAATGCAGAARAWTTCAAAAAKYTCATTTCAGTATTAAG
MATTAAKAATGTTAAACAATCSGAAGAACTTKTCTCTTGCATATACAGTGATGACCAACC
TCATATTTGCCAAAAACTGGCTTTTGTAGTTGCTTGAAGCTTCAGCTCTTCTTCTTGCAT
CCAGTTGCCTTATCAGTTCTGCTCTTAGKTTCATCTCCTTTGAAACTCCATTTGTGAGAA
TCAAAATGCAGACACATCCAATAAAGAAGATGCAGACAGAAGCAGAAATCAGTATAATYA
AAGTCTTGAAGGCCCTTTCATCCACTTTTCCCATAATGAACTTCCTGGGAATAATGACAA
CACCTMYCTRCAAAATGCGTAAACAGARAAYTMAACAASKTGAYCCTATTGGGCRTCTAA
ATCWWGMTTARACTCTTGATAGGGAMAACTTACAATTGGAAGTCTCTTGAGATTAAGATA
GAATGAATCAATGTAATATCGTTGGTYACCAAGCTTTACATTCTCAGCATGAACTTCTTG
AGGGCGTTTACTTCCATAAGTTTTCTCTAACCACTGAGCTCCTGCCCTTATAACCCACTC
YTCTGAATCARTGGCTTTCATTAGCTTAGGCCCGTTTGTTGTATTTTTTAAAAGAGGAYC
ATTTGTGGARGTAGCAAGCAAGTATCCTTCCTGAGATGTCAAATAGATATGTCCACCATG
GACATCTACAAGATCTCTCATCAACTGCCCTACGCTGTAAAGWGCAGTTGTCACCCCCAC
AACAGCCACAATACTCTTGTTTGATGCATCAAAGACAGGCAAAGCCGCYGAGAGAAGCGG
AGARTCCATGTATTTGCTCACTGYCACATGCCAAGAAGCTTCACCATCTGGCACTTGTGA
GATTCCTGCGATGTTGATCAGATCATCGGGTGGAATTTTWAGAGGCTTTCCCAATTTTTC
CCCTGTTACTGGATCAAGCTGTTGCTGGTACCAAATGGCAGACATGTTCCCGTGTATTGA
CTGGTTGTTCCACCCGCTTACATCTTCAGGCCCTATTCCAYTGATGGAATAGTTTTTTAG
ATCGGAGAAGATGTAGAATGTGCTGCTACTTGCTGGATCTCTGTGAAAAGCTTGGACAAA
TCCATTTCTRTAGTTTATAGTTATGGCATTTAGAGCTTTGGCACTAGCAAACAGAGCCCA
TGTCACATCCTTCATTGCTTGATACATCTGATAAARKTWWYAAAAAWTATTAAATAAAGG
ATCTCAAACCAAACAAAGAATAGACAGGGAAACAGAAAACGAAACCTCGACGAGCTCTTC
TTGAGTTGTTGGCTTGTCAKATTTTTTGATGACATATTCAGATAACTTGACTTGAGCTGT
TGTTAGCTCRGATGTGGTGTTTAMAACGCTCCACATCCGTAAGACTGGACGCTGAAGAAG
CTCGTAYCKAAGGCCATATGCTAATGTTTTAAGCGAYTGCTTYGTRTAAATCCTTGTGAA
ATGCCATGTTAGAACGGTTAAAAGCCCTATCAGAATTGCTAACATCACCTGCACACMYRC
ACACAMMMACACAMMAYWTCTCAACTCAYAAAGYTTCYACCTTTCTCATYAAAYGGATYG
GTTTTCAAGTTTGATCATAAACTAARCATGCHAMATCAGAWACTTTGATMGGAATTCTCA
AAGATRAAAKYRAASARAAGMTGATTGAAATCTAACCATTATAGCGAGRCGAACAACAAA
GACACTGTAGTAAGAAGACAAACAGTGACTACTTGCGTATTGAAACTCATCTTGYTCAAC
ATCTCCACGCAAWATCATCATCTCTCTTGGACTCTCCAAATTACTTCTCCAAGGGGTAAC
CCATTGAGTCATTTTATCGAACACCTTCCTGATCTTCATCTTCTTCTTCCTCGAAACCAT
TGGAGAATCAGGARTATTCTCAATACTCATTGAGAAGCTATCTCCTCTCATCTTGTTTCA
GATGATCCCAAATCACAAACAAAGACACATATTGCKYCTTTKTTGTTGKTGAACTTTTGG
GTGCTTTGCTTAGTGGAAAACTAATGACTATACTGCTTCTTGTGTCACTCCCCACYTTTT
TWWTWAWWMCCMAAATTAAAAAAATCAAAACTTTAGTAGACAAATCAGAAACCCATGAAG
GAAAGCTTCAAACTTTTT
