# Supplementary material for: Validation of SNP Allele Frequencies Determined by Pooled Next-Generation Sequencing in Natural Populations of a Non-Model Plant Species
Source: PLoS One. 2013 Nov 7;8(11):e80422. doi: 10.1371/journal.pone.0080422 (PMC3820589; doi:10.1371/journal.pone.0080422)
Supplement: File S1 — Mapped consensus sequences of A. halleri (mapping approach using the A. thaliana genome). This zip file contains the mapped consensus sequences of the six genes containing the nine validated SNPs, whose positions are given in Table 2. These consensus sequences were compiled from the population specific sequences (only major alleles from each population) and were used for designing the SNP arrays. (ZIP) [file pone.0080422.s001.zip › Supporting Information S1/AT3G60750_consensus.fas]

>AT3G60750 Consensus
CGGAATATCCAAAGAACWAAAAAWGGTGGTAATAAAAATAGCGAAAGGCATAGATGATCA
CTAAACTCTTAGCCTTAATCAACGGTCACGATTATACCCTTYAGTGAGATCCAACGGTCA
GWTWTGATCCAAGTTGTCYCTTAGTGAAGACGAAGAGATGGCRAAWTTTTGTTTGATTGG
CTAAAAATCATCTTGCTCATAAAATAAGAGTTGCAGAGAGAGTCTCWCATCTTCTTCATT
TCTTCACMAYCATCATCACACACCTTCTTCTTCTTCTTCTTCTCTCTCTMTCACAAGAGA
RAMAAAWYTATGGCTTCTACTTCTTCCCTCGCTCTCTCTCAAGCTCTCCTAGCTCGTGCA
ATCTCTCACCATGGCTCTGACCAACGTGGATCTTTACCAGCTTTCTCTGGACTCAAATCC
ACYGGYTCACGYGCCTCTGCTTCKTCTCGTCGACGTATCGCTCAATCCATGAACAARAAC
CGYTCTCTCCGTCCTCTTGTTCGCGCTGCAGCTGTTGAGACTGTYGAGCCAACCACTGAT
TCGTCRATTGTKGACAAATCGGTCAACTCGATTAGGTTTTTGGCTATCGATGCGGTGGAG
AAGGCGAAWTCAGGTCATCCTGGTCTWCCTATGGGTTGTGCTCCGATGGCTCACATTTTG
TATGATGAGGTCATGAGGTATAACCCCAAGAACCCTTATTGGTTCAACCGTGACCGATTC
GTTCTATCTGCTGGACATGGATGYATGTTGCTYTACGCGTTGCTTCATCTTGCYGGCTAC
GACAGYGTCCAGGTYTGTGATCTCTTCTTTGTTTAATGGCTTTCGATCTGATCGTAATTG
ATGAATGTAGTWACTTTASTGGATAGATTKAMYYTGTTTTVATRTTCATMTGATGRMTGC
TTRAARDWSATTCACTRAAAAAGTGTTTGGATTTGTTTATTAGGAGGAAGATTTGAAGCA
GTTCCGTCAATKGGGAAGCAAGACACCAGGACATCCTGAGAATTTCGAGACTCCTGGAAT
TGAAGTCACTACTGGTTTGMGATTTTGCTTCTTTTGGCYTATGGTTCATGTAAAATTTCW
CAGAAACTTTYTATAAYTTWAYTTACRGTKGTGCTCTCTGCTTTGGCTGCTATGCAGGTC
CTCTTGGACAAGGAATCGCTAATGCTGTTGGTTTAGCTCTTGCTGAGAAGCATTTGGCTG
CTAGATTCAACAAACCTGATGCTGAAGTTGTCGACCACTACACGTAATATATRCMVMYCA
TACTTATGTTGTCGTTCTTGGTTTGTATATAGCTCTGATRTWAGARATACYKTTTTTKAT
TGRTTGTCTAGATATGCGATCCTTGGAGATGGTTGTCAGATGGAGGGTATTTCTAATGAA
GCTTGCTCKCTAGCTGGCCAYTGGGGACTTGGAAAGCTCATTGCTTTCTACGATGACAAT
CACATTTCCATTGATGGAGACACAGAAATTGCCTTCACTGAGAACGTGGACCAGCGTTTC
GAAGCCCTTGGATGGCATGTTATCTGGGTGAAGAATGGAAACACTGGGTATGACGAGATC
CGTGCTGCCATTAAGGAAGCTAAAGCTGTTACAGAYAAGCCTACAWTGATCAAGGTAACT
ACACAWTTTYKTAACCATCAAACATCGATTGGTCTAAAGACCTTTGATATTGATTTACCA
TATTRMKKAAYYCAGGTCACTACTACCATTGGTTATGGGTCTCCCAACAAGGCRAACTCA
TACAGTGTCCATGGWGCTGCACTTGGCRAGAARGAAGTTGAGGCTACCAGAAATAACCTT
GGATGGCCGTATGAGCCKTTCCAGGTACCTGACGATGTTAAAAGGTAAGTAAATCYAAAG
CAGGCTTATGTTTGGTTTTATTGCTTTKWWWWYGCTTTGATRACKTACTGTTTGACTTGC
ACTTTTCTAGCCACTGGAGTCGTCATACACCTGAAGGAGCTACTCTTGAATCTGACTGGA
GTGCAAAGTTTGCAGCATATGAAAAGAAGTACCCAGAGGAAGCTGCWGAGTTGAAATCTA
TTATCWCGGGTGAATTACCTGCTGGCTGGGAGAAKGCTSTACCTGTAAGTAGAAMTCTCT
TTGTAGTCCGTACAATYCRATTKGTATTCTAGATWTGGKTTTHAGARCATCTTTMTTTTT
CCTTTTTYAGACATACACACCAGAGTCTCCAGGTGATGCCACCAGAAACCTGTCACAGCA
ATGTCTTAACGCCCTTGCTAAAGTTRTTCCCGGTTTCCTTGGTGGAAGTGCTGACCTTGC
ATCATCCAACATGACATTGCTGAAAGCCTTTGGCGACTTCCAAAAGGCCACACCTGAAGA
AAGAAATCTTAGGTTTGGTGTTAGGGAGCACGGAATGGGAGCCATCWGCAACGGCATTGC
CCTTCACAGCCCTGGTCTTATCCCKTAYTGTGCGACTTTCTTTGTCTTCACKGACTACAT
GAGAGGTGCCATGAGAATCTCGGCTTTGTCTGAAGCTGGTGTTATCTATGTTATGACCCA
TGACTCTATTGGTCTTGGTGAGGATGGRCCAACCCATCAGCCCATTGAGCACATYGCAAG
TTTCCGTGCTATGCCCAACACTCTTATGTTCCGTCCTGCKGATGGAAACGAAACAGCBGG
TGCATACAAGATCGCTGTCACCAAACGAAAGACCCCATCTATCTTAGCTCTGTCTAGGCA
AAAGCTGCCTCAGCTTCCAGGTACATCYATTGAAGGAGTCGAAAAGGGTGGATATACAAT
TTCTGACGACTCTTCAGGCAACAAACCCGATGTKATCTTGATTGGAACTGGATCTGAGCT
AGAGATTGCTGCACAGGCTGCAGAGGTGCTGAGGAAAGAAGGCAAAACCGTTAGAGTTGT
TTCTTTCGTKTGCTGGGAACTATTTGACGAGCARTCAGATGAATACAAGGAGAGYGTGTT
GCCATCTGATGTATCAGCTAGAGTYAGYATCGAAGCAGCTTCGACTTTYGGATGGGGAAA
GATTGTTGGAGGCAAAGGAAAGTCCATTGGTATTAAYTCATTYGGGGCCAGCGCACCAGC
ACCCTTACTCTACAAGGAGTTTGGTATCACCGTTGAAGCTGTTGTYGATGCGGCCAAGTC
ATTCTTCTAAGAGATTTAAGATCGGACCATCCTCTCTGKKGGGKTTTKGTCTGAAACTTG
ATTTGGAAACRAGGCT
