# Supplementary material for: Validation of SNP Allele Frequencies Determined by Pooled Next-Generation Sequencing in Natural Populations of a Non-Model Plant Species
Source: PLoS One. 2013 Nov 7;8(11):e80422. doi: 10.1371/journal.pone.0080422 (PMC3820589; doi:10.1371/journal.pone.0080422)
Supplement: File S1 — Mapped consensus sequences of A. halleri (mapping approach using the A. thaliana genome). This zip file contains the mapped consensus sequences of the six genes containing the nine validated SNPs, whose positions are given in Table 2. These consensus sequences were compiled from the population specific sequences (only major alleles from each population) and were used for designing the SNP arrays. (ZIP) [file pone.0080422.s001.zip › Supporting Information S1/ERD7_consensus.fas]

>ERD7 Consensus
TATCTTTGGGAGCTTTTTTTACCATTGCTAGTTAGCTGAAAAGAGAGATTATGCATGATG
CAATCACGCAYTCACTCTGTTTGCACGTTAAAAAAAYATGAAAACTAATTTYAAGGAATC
TTGATTTGRCCACTTAMAMWTACARCACATATTCYGTATYAACTCAGAGAYATTACATSA
TTCTCRTAGAGAMACATAWACACTTCACAACAACWAHTAATMCACACCTCTTTTCAGTTT
TACTTCTRTATCAAAAGACAACAARACGATACAAACAAACAGGACRAATGAGTYTGTTTT
GCTTCATCAGGAAGCYTTMCTAMGCTTTCTTTTGTGAAGCTGCRGATCTAATGGCRGTCT
TTGCMAGCGTCGAAGGYTTGAGTACACTCTTMGGGTTAATAGCCTTTCTGATTTTGAAAG
CAACCCAGGCTGTGCCAAGCGCATATCCTGCTGCATCGAGCCCTTCGTTTGTCGCCTCAG
CGGCTTTACCWCCATACCTACATTCATCAAACCAAAATTTACATYCTTCTCTTAAAACAC
TTTCCATAYCCRAATAACCAAGAGTTYCAAWHCCARATATTCGRATTTACTTACTTGTGA
TCAACRAGTTCRGTTGTGACAGTGGAAGAGGTTGACATKACATTCCTCCCAGCTACTTCA
ACAGCATCACAKACCTTATCTATCAAAACAGGAATYAAYAGTTTCAATGATTATGAAAWY
YWAAAGATAGCTGCATAAAGTCAAKWTAAGWWKAKTRTRKAYTTACTGAATCCGTCAAGA
GATGCAAGGATGACTTCTCCAGGAAGAAGACTAAAGAATTTCTTTCCTACTTTGGTGTTT
GCCACTGAACTTGTGAAGAATCCAGAAACTTTAAGGACTCCAGACAGTATGCTGTTTGCT
ACACTCTCTGTCATTTTKGTCATCCTYTTCACTCTGAATAGGCAAAAACATAACGAGACA
CCAAAACACACAACTATNTCTTCTCAGCTTTCAAGTTACACTCTCCAAGACACACCATAA
CAAATCAAGATCAGCAATTAAAACTCATGTCTNNNTGTCTAGACATTTTCCTAAAATAGA
AAACACATTCCACCTATTTAGCRCAAACTTTCCA-GAAACAACTAGAAGAAACATAAAGA
AACATAACAAACCTCTAAAKCAAAAYCAMAATTCAATTCACACATACCTCCTGATCCTTT
TCAAGGTGTCAGGGTGAACTTCACTCTCCTTCTSAGCCTTTGACAACCTCCTTTTCATGA
AACCATTTCCCCAAATTAGCCTATCCATAGTCACATCTCCACACCAAAGAATCCCTTTTA
TCAAATGTCYYGAGCCAGTTGCAATCAGCTTCGCCGCCTTCCCGCTATAATCCTCCACAT
TCGGAGCTAAAGTCGTCCAATAAGCCGWACATTGCCTCTCCACAATCTMTTTCCTTTCCC
CRGTAAGCTCCACCGGYGAYGTCTCTCTCGCCACCGTCACATCYAAAACCTTTTCYCCTG
YTTCMTTMGCTTCCTCYGACACTTSMTGMACCGTGAAACAACTRTAATCCTCCAAGATCT
TCTCAAGCTCCACCAGYAAATGCTCTTGACCTTTGGAAGCAATTGTAAGTCCGTAGTTCA
AYATCTCGTTAGTGTTTTTYGMTCCATCTCYGTCTTCTTCGTYGCYTGAATCATGTGCGA
TTTCTTTGGTAGGACGAAGCGTGAAGAAGTAATGAGACTCATCGACCTTGACRGAGTTCT
CATCCTTARTCAAMGGCCAYTGAATCTYATCTRCAACACGAGCAAGAACAGCGACAACAT
TMTCTCCTTGAACAATACGGRTGATCRMAAGATCGCCGCAAGCGAGCTCGACGCTGTAAG
ATGTGTCGATTAAGTGAAGAATCGCGCCGGAGATTTTCAAAATTACTTCCTCCGTCGCWG
CRGGAGGARCCRAAACGGGATYGGAACTCGTCTCCGGTTGCTCAGGGAAGAGATTACGAG
CGAGATCATTCATATCGAGAGAAGGATAGAGATTATTAGTAGATGATRAAGAGGTAGGGT
TTATAGGAGCTTCGGGATTCGATGTGTCAACAGTWGGGTARAGAGATGAAGCTTGCTTGT
CGCCGGAGGRTTCCATCGTCGYCGGAGATTTYAAATCGGAGAAAATGAWTGAAGAATGAA
AGAMTTGGTT
