# Supplementary material for: Validation of SNP Allele Frequencies Determined by Pooled Next-Generation Sequencing in Natural Populations of a Non-Model Plant Species
Source: PLoS One. 2013 Nov 7;8(11):e80422. doi: 10.1371/journal.pone.0080422 (PMC3820589; doi:10.1371/journal.pone.0080422)
Supplement: File S1 — Mapped consensus sequences of A. halleri (mapping approach using the A. thaliana genome). This zip file contains the mapped consensus sequences of the six genes containing the nine validated SNPs, whose positions are given in Table 2. These consensus sequences were compiled from the population specific sequences (only major alleles from each population) and were used for designing the SNP arrays. (ZIP) [file pone.0080422.s001.zip › Supporting Information S1/RUS1_consensus.fas]

>RUS1 Consensus
MGAAGAGGAAGAAGAAGATGAGTTGTTCKTATCTGATTTYTRGCGACGCTTCCGTCGTAG
CTTCACGGCGGTGGRGTGATGTYTCTTCCCGGCAGCGTTTATTTCTTCCACGGCAAWTAC
TCCGGCAGCCACCGGTTTCTTCRTTTTCCCGATGTGTCCGATTCGTCGCTAATGTAAATG
ATCATTTCACTAAACAATCACTYGCGACGAGAAATTGTTTTGCTTCAGTGTTTARTGGAG
ACGTCGGCGGAAGTAACGGCAATAATGATAACGGAAATGGCGGMGRYKGYGGBBKWRACG
GCGGCGGCGATAACTCTGATKAYTCTTCTTTMRRTTTGAGATACYTCTGCTTTCTTTTAT
TGGGATTGTCTTGCTTCTTCCATTTCCGATTATCAGCTGCTTCCGCCATAGCTAAAGCTT
CAGATTCGRRTAGTAGTGAAGATAATGAGAAAGAGACGGTTTGGGAAGTGAGAGGAAGYA
AAAGRAAGMGACTWGTWCCYGATTTYGTCAAAGATGAGTTCGTCTCTGAAGAATCTGCTT
TYGAATTATCATCTTCTCTAACTCCTGAGAATCTCCTAGCTCAMTGTAGAAACCTTCTCA
CTCAATTCCTTCTTCCTGAAGGTTTYCCSRATAGTGTAACTTCCGATTACCTCGATTACT
CTCTCTGGAGAGGTGTTCAAGGAATTGCTAGTCAAGTCAGCGGCGTTCTTGCCACTCAGG
TRGAMGACTSAGYTTATCATCTCTCTTAGGCATTTTCACAAACACTTGTTKYYCWTKDKR
TTGKKTTKGTAGTCTTTGCTTTATGCAGTTGGGTTAGGTAAAGGAGCAATTCCTACAGCT
GCAGCTATYAATTGGGTGCTTAAAGATGGAATTGGGTATCTTAGTAAGATAATGTTRTCG
AAATACGGACGACATTTYGATGTTCATCCCAAAGGATGGAGGCTATTTGCTGATCTWCTT
GAAAACGCTGCTTTTGGTATGGAGATGYTKACRCCGGTCTTCCCTCAGTTTTTCGTTATG
ATCGGTGCTGCTGCYGGTGCTGGYCGATCTGCTGCTGCATTGATTCAGGTTC-ATTCCWG
TCTCTAAAAGCTCTATTTGCATAGCTTTAAGTGCAGCATTC-----AGTGCAGCATTCTC
TATTGWWMTTATCATTTACTTGTCTGCAGGCTGCTACTAGAAGTTGCTTCAATGCTGGCT
TTGCTTCTCAAAGGAACTTTGCTGAGGTCTACTACAATTTTTATATGGCCTTCTCAACTA
----------------ATATGGCCTTCTCAACTATTATGGGTGTGTAGTGTRTGCATCAA
CAGCTTCTTTTGTAGGTAATTGCCAAAGGTGAAGCTCAAGGAATGGTGAGCAAGTCAATG
GGTATCCTGCTCGGAATAGTGGTTGCCAATTGCGTAGGAACCTCTACAAGTCTTGCYCTT
GCTGCATTTGGAGTTGTRACAACAATCCATATGTATACSAATCTCAAATCTTACCAATGT
ATCCAACTCCGGACTYTAAAYCCATACCGTGCAAGTAARTCCCACTCCYGCAGCCGTCCA
RTTCATTCAAWTYYTCTTACAAWASRAAAAWAAYMTCTCTGTTTACTTTAMAGGTTTGGT
TTTTAGTGAATATCTCATCAGTGGCCAAGCTCCTCTAATCAAGGAGGTCAACGATGAAGA
ACCGCTCTTCCCAACAGTTCGGTTTTTAAACATGAAATYTCCAGAAAAGGTAAAAATGTT
CATTCAYCTTATTATAYACTCTGAGRTCTCTTATCAACYAGTTTARAATCTAAAAWYTTT
CTYRGATGAAKAAWACAATRCTTGATRRCCTGATTGATTGATTCYTAGTATCTKCTCTAT
TCAGCTGCAAGATTTTGTCTTATCATCAGAAGCAAAARCAGCAGCCGCAGACATAGAGGA
ACGGCTTCAACTAGGGTCAAAGCTCAGCGATGTTATCCACAACAAGGAAGAAGCAATAGC
AYTGTTTGATCTGTAYCGCAATGAAGGCTACATCCTTACAGAACACAGAGGAAGATTCTG
CGTAAGCAATAATATACCTTYTYWKCATYATTATYAWCMACCGGAATCTCTCACCATTYT
ATCTCCTCTTGTAATTGTCAGGTGATGCTCAAGGAAAGCTCAACTCCACARGACATGCTC
AGGTCGTTGTTTCAAGTRAACTACCTCTACTGGCTAGAGAAGAATGCTGGGATYGAACCT
GCAMGCACTTACWCAGACTGCAAACCRGGYGGTCGSCTTCACATTTCTTTRGATTATGTG
CGACGWGAGTTTGAACAYGCCAAAGAAGACAGYGAATCAGTRGGTTGGGTCACTGARGGA
CTGATAGCTAGACCTCTACCAACCAGAATCCGTCTAGGTCWTGATCRTGAACCAYYATYW
TCTYCTYCYWSCAGCTCATAAACTCAGAGSAAAACCAGGGCCAATGGATGATRTATTAGA
TCCCATTTGACTTYTCGGTATAGRTTAGATWCATTGTTCTCTGTTCATCTGCYMTTGGAA
TGTAGTRAGCTKTTTAGAGATTYACAYGTCTCTCAAGTCAGAAGATCCCTAAATATCATA
TTCCAACMARACARTGTTGCATRKTRYATRKDDKAWMWGTGAACAYTATCTC
