# Supplementary material for: Validation of SNP Allele Frequencies Determined by Pooled Next-Generation Sequencing in Natural Populations of a Non-Model Plant Species
Source: PLoS One. 2013 Nov 7;8(11):e80422. doi: 10.1371/journal.pone.0080422 (PMC3820589; doi:10.1371/journal.pone.0080422)
Supplement: File S1 — Mapped consensus sequences of A. halleri (mapping approach using the A. thaliana genome). This zip file contains the mapped consensus sequences of the six genes containing the nine validated SNPs, whose positions are given in Table 2. These consensus sequences were compiled from the population specific sequences (only major alleles from each population) and were used for designing the SNP arrays. (ZIP) [file pone.0080422.s001.zip › Supporting Information S1/UHV1_consensus.fas]

>UHV1 Consensus
NNNNNNNNNNNTTCTATNTGAATTCACCAWTTCAATATTTNNNNNNNNNNNNNNNNNNNN
NNNNNNNNNNNNNNNNNNNNNNNNTTWAAATACAATCAAAGTRTRCTCACTAGTRTAWYT
GTTACAACAGATYAAYCAAMYSAKAAATDATCAAWTRRAGAATCTAATCTACAWCAAMTG
THACAGATGAACAAGAAABAAYTAWRCAGHTTYGTGATTRASCTTCKAMWTWAAWWAGTG
TTMYCTCTCTYTTTAWARCAAAGTMGRRTACTTAGCGTCAAGAAACTCTYTGAGACTTTT
AGCAACTTTGWGACCACCCATGAGTTCTGCTAATKTCTCCAMAGGYAAAGACGCKAGCTC
MGCCAAACTCTTACATTTYTCCATWATCGWTCTRTARTTYGCRTCTGAAACTCCAGGAAG
CCTTCTCAGAAACTCTACTGCTGATGTGTTRTAGTTCTCGGCTCTGTTTCACATHRTGWG
TCAATTYYRATATTTACCAAYGCRAATAAACAAAAMTGATTTTTSCAGTTTAAGAARGAG
ADTWYTTTTACCTKATGTCATTTTCKATGATACCTTCTTCTGAAGGCACACCAACTCTYA
YTGCTCGRGTCTCRTCGGGCTCRTCTTGGTTGGATTTTAAGGTAGTRAAGATTTCTGCGG
TTGCATGTARACTTCGAGACCATAATATCCTTAACCGAGGAAARTGCAGAACKAGCAATG
ATARTTTTGATATGATGTTATATGGAGTCACATCATCTGATATATCACTCGCAGACTGCA
AAAGWAAAAMAKAASYGATCCAAAYTCAAYGMAGAACAKRWMAADAYAWGAKAARRHDAR
ARAHTAWKKKRASCTTGRAATBTKAGMGGGYACCTGAAAGGAGAARCTTTTGTCTTGMGA
GAACTCGATGAGAAGAACSGGYATTCTGTAATAACGGGACATCATTTCRACTTGGTGRAA
YAAACGACCTGAYKTGAAGCTCTGGAAAAGATCTTGAATGCTCTTTCTCTCMACGCATAT
TGAAGGAGATAGGATATAGTCRCCGACCTCTAGTGTAACTGGTATTATCTTCATGCCTTT
CTGGTGAAGAACATTTGGTAGGCTGCTCATGAAYTCCCTCATGTCAACTATWACCTRGTG
ARAAAMMCATTKHMWWAAAGTAAARKCTTTCCCAAATCKAGTTAATCTTGGRRRAWHAKA
TCRKWMYTGAGATAYGAACCTGTGTCKCTTTCTCMATTTCCTTTCTYCCRCCTGCTTTTC
GGGTTAWTGAGTTTTGAGTACTTGAAGCTGGAAACTCTGTAGAWGAATTBGACCCCATRC
MGAGCCCATCCTAATTYCAAGTTTAYAGCACAGGATGGATGAGAWGAAAGCAGGRAAAWA
AAACTRRAAWCMAGRRGATAACGTAAAATTYCRGTWGAGAGTTTCATCYACWTGGTCTGA
TYCARTTTAATAWTRTAAACTTSTTTKAGCAACGCTWWMATTAWTWGAGTTGTTCTAATS
TACKTTCAWRTCAAAATTGTAAAYTTTGAWGCASGAAARRAARSTCACACAGGCTTYGTT
TCAATYRAAATGTWRGGATTTGAGTTTCRAACCTGATCAACGGGAATYATCATYGAAGAC
TTCTGCCTRATCAATGATTCAAACGCTYCATTTTCTCGACGTATGCTTGCTTCAAACTTC
TGCACTTCTGTGGACTCATCATAGAAAAGAAAATAAACTTTCAGCTTTYTCARAGGRTTC
TCTGCYTTGTACACCTCRATTTCTCTRACAAAACCCATGTCAGGATGGTAGACAATGATC
ACAGAGGGTTTCAAGATATCYAGTATAGGTTGATCRCTTTCTAAGGCATAAAAATGCACA
KGCRGTAGCTTTYTAGCACYRCTGGRGTGAACRRCATTRGCTTCYCGGGGGSCYGATGTR
CTAGCTTCACTRGCTYTTTCTTCATTCTCTGGGYCTKYTAWGATTTCAGSTTTACTGTTT
KCCKTTTTCTTATTGCARCTTCTTATGGATCTCCGRAGACTTGKTGAATCCTTTTTAGCT
TTTCCWTTGGTACATGAAGCCTTWTCAACATGAGGCTCTGGGWTGTTATTYCCARRWGCC
ATATCYRTTGTCTTTYCWASCTTGYGAATAGAAGAYRCAGMAGCCATAAGAGCCTCATGC
TCTTGTCTRCCAAMACTGCTACCYTCYGAGTTCTGTATYGTAGTWACYGGAACWACTCCA
TCAAGAATCCCAAAACCCTTGGGAGTYTTTTGTTTCTTCTTTTGYGGTGTCTGCAYACTR
CGGAGYTCRRTTTTGCTCAGCAGGTACATTTCCCATTCTTCCCGCATKACCTGSACAAGT
GTAGRYAAAATGAGAMCTTGGATGYTRRTTWGTAGTGACAGGGTTCATATYKGTTGTTAA
TRMATGAYGTAAAATCTWGYRAAAMRTAGTTATCTRACTGGACCTTCTGTGGATTGTTTR
TGATGCAATCYTCAAGCTGCATGCAGGACCRYTCATCTTTGCAAGCCACAAGAAYTATTC
CATTGTTGTCACWGYTKTCTTCCTCAGAAARAGYCTGHTTTTKTCTTTCYTCTWGTGTCT
CTTCTAAAATCTCCTGTATYARKCACRSGCAYACCAYTASRYWTAMKGCDAATYCADGAA
AWYATAGARTGTGGCGRSCAAATCAWARAGGYMAAAAAYAAAGAACARRTRYGGTCAYTA
GCTRAAYCAACTKCCAYCATTAAATMAACARTARCAKRRAAACGGCATTGAAACTGAAAC
TCACTCAGTCACTCACACGTAAGACTTTCCATTTTGGYRCMTCTTCRAGAACTTCTTCAA
YAACAACGCCAGTARCCACATTYGTTKCYGTYTCMCCACCAACTGATTCAKGTCCAATTA
TCARGAAWWWWTTMRAAHRYYTATAACACRYRRGTCACTAGAYGCAARATRCAACCAWTG
TAGAKCAASACTTTGTTACCTGCTTCWACAGAGTCAYTTTCGCCCTTSSACTTTCTCTTT
TTACCACTYTTATTYKTAACAWGTTCYTTYGMCTYVWSWTMWYTTGCCTTCACGAGACGA
TACACTCGTTTCTTTGCAAAATCAAATATTTTATARCTGGACWCTGCAAATAACCAAAMA
GACCGATAGCTCTCTGATACCCTTAGTGTATCCAAGAACTTSAGAAAACTCACAGCATCA
TACCTAHMCACAAAWHMMMMMWTRAARGCTTTGCATAAGAACAWTACTGATGTAKAGAGA
VRAGAGASAKWVBDRYTATTACCTAACAAGATARTCAAGCARCTTCCTTAAAGTCTTCAA
ATCAGAAACAAGCTGTTTKGTYCTYTTCCCKARAGTATGCCAAATWGGRTCAAGCTGCYT
CCKCACAATCTCATCAAAGGACTTAAACAARCCACTYTCTAMAGTCAAATCATCMACATC
AACCTTRTTRGTCTTCTTCATCTCCTTGAGRCAAGCRTCCATRACTTCAATKATBGCTTT
YTGTATYSCSWCCATGTAATTCGACATCRAAACCCTAATATCSACAACCTCMGGTGGTTC
TCGCTCYARTTCCTGAGACACATCCAACTGAAACCTTGGCCAWAGMTGGAGYCTRCGGAG
GAAGAGAGCACGCATKGTGCGTTCAGTCTTGGCGAAACCGGAGACCATAGCYTGCGGTCT
ATCGGAAAARGCRCGTATATAAGCRSAGCCATTTAGGGATTTRACRATTCGBACAATGAA
WGCTTCAGTGGAGGTTTCSGAAAGYGAATGRGMATTGAGRATGAAGATTCCGGCGAGTGA
AGAAACTGGAATCCGTTGAGTCAATARATCGACGATGAGAATCCGCGGCGTGATGAAGAA
AGGAGAACCGGAGGTGTAAAGCGAGTAACGCTGATTSGCMGGAAGRTCTGCGGTGATYTC
CGTYGGRGTAGGAGAATCAAGAGAGGAGATGYRRTGRAKGATTCTGGATTTGAGAGATTG
AGCGGCGGGRGAGAGGAGGAGWAGTARAGTTCCTTGVGASGGAGAGTGAAGGATGAGGAG
AGAAGCGATTAATTTASCGAGGGAGAGACCRGARGAGAGGATYACTAATCCGCYATTAGA
RTCCTCGAGAAGGTCTGATATGATCTGTTGGTGAAATTTYAGCGCCATTGAAGAASAMSR
CGGCGCAAATCGGAGAAACTGACYRAYGAMGA-TGACGAYGATATAAAWAAGCTTKTTTG
GGTVAAAAACGTTCAAASTYCA
