# Supplementary material for: Validation of SNP Allele Frequencies Determined by Pooled Next-Generation Sequencing in Natural Populations of a Non-Model Plant Species
Source: PLoS One. 2013 Nov 7;8(11):e80422. doi: 10.1371/journal.pone.0080422 (PMC3820589; doi:10.1371/journal.pone.0080422)
Supplement: File S2 — Contigs of the A. halleri de novo assembly containing the validated SNPs. This zip file contains the contigs covering the nine validated SNPs, whose positions are given in Table 2. The contigs were assembled using the Brusio population. (ZIP) [file pone.0080422.s002.zip]

Archive with 7 entries (6 files):
- Supporting Information S2/
- Supporting Information S2/NODE_107322.fas
- Supporting Information S2/NODE_134451.fas
- Supporting Information S2/NODE_171306.fas
- Supporting Information S2/NODE_69242.fas
- Supporting Information S2/NODE_76279.fas
- Supporting Information S2/NODE_8629.fas
