# Supplementary material for: Validation of SNP Allele Frequencies Determined by Pooled Next-Generation Sequencing in Natural Populations of a Non-Model Plant Species
Source: PLoS One. 2013 Nov 7;8(11):e80422. doi: 10.1371/journal.pone.0080422 (PMC3820589; doi:10.1371/journal.pone.0080422)
Supplement: File S2 — Contigs of the A. halleri de novo assembly containing the validated SNPs. This zip file contains the contigs covering the nine validated SNPs, whose positions are given in Table 2. The contigs were assembled using the Brusio population. (ZIP) [file pone.0080422.s002.zip › Supporting Information S2/NODE_107322.fas]

>NODE_107322
TTGTATTTTGTGGACCTAATTTTGTTTCAAATAAGGGTAAAATGGTCATTAAAAATTAAA
AGAGGGCAAACTTAAAAATAGACTTTCAAAGGGTGCATTTTTGAAAAGGGGTATTGAAAA
GGGACATTTTTAACAATTTCTCTTGTATAATTAAAAATCCTTTTGTCCATCCTAAATAAC
AAATTAATTGCTTTGAAATTATTATTGGTGGAATCCATAATATTATTTTGGTGATGATAT
GGACACTCTAAGAAGAGAAAACTCTCCCATTATATATATAGATTATATGGTTCTTCCACA
TTCTGGTTTCAAGAAAATCTAGTTTGGCGGCTCTGTTTTTTTCCATAACCCATGTGAAAT
TATTGACAACTAGTTCGTTGTTCTTGTGATAGCATATACTTGAAACTCGAGGCGAGATTT
GTGTAGATGGGGTACGGTTTAACCTGTTGTTTCTCTACCTTACTACTTAGTTAGCTGTTC
TATTTGGCTGATTATATTTAGATCCTCGGCGTATGTTTCTTTGTGACTTTGTTTGGCTAC
TACTTCTTTTGTACCTACTGACGATATTCTTGAAGATGCAGTTTTTAAATATCAAATTTT
AAGTCTTAAATATTCCAAGTAGGTTTATAGTCAGGAATAAGGAACTGAAGATAGCCTAGA
TCCAAGGCAGGTTCAAGCTTGTTGCTGGCGACAGAGTAGAAACTGATGACGAAGAAACAT
CATTATTTTCAAATGCTGCATCCTTATCTTCATCCAACCTCATACTACTTGCGCTTCTCC
GCCTCTCGCTCCTCTCTTCAAACACAAGCAATAACGAAATATCCTCTTTTTGCAACCTTT
CTTGAAAGGACGCAGAATTTCTAGGAGTAGGCGTTTCTCTACCCTTCAAGTTGGCAGAAG
AAGCTCTCTGTGTTTCGGCTTCTTTAGGGAACAAAAGCTGGATCGTGTTTGAAAGAACTG
TATTCCATTTCTGCATAGATACAAACAACAGCAAGTTCCATTTCCAATGTATCCAACACC
CCCATTTTAAAAGCACTTGAAAAGGCCTGGTTCTCACCATCCATACCAAAACAATGCAGC
CAGCCACTACGACTCCAGTAGCCACGTGTCATGACTACCCAGGCTTCTTTATCATCACCA
CGTTTGAAGATTGCTTCACCATCTCAGAGCTTGGAATATCCTTAATTTCAGGAACTTTCT
GCTGACCACCACTGTTTGAGCAAACCCGAGTCTTTTTTCCAATTCTTCCAGATCAAAAGT
CACAGCTAGTTTCAATTTTGTCGCCTTTGGGATGATTTCATATTTTTCATTGGTCCCTCC
TTCAAGAAAAGATCCAACAAGGTGACCCTTCTTAACCCAATGTGCTCCAAACGATTTCCC
GTCTTCATAATCTCCAAAGTGCACAGCTTCACCAGCAGGGTCTCCATGGAATTGCCATGA
GAAGGCGAAGACCCTTGAGTAGAAGAACGGAAAATAGTGAAATTCTCCTGTCTTGATTGG
ATCCATGACTGCGTGTCGCGCCAGATTTCCTAGCCGAGTCCATGTGCTCAAGCCTCCTCA
TTTCGCCAAATAGTCTCACGGGAAATGTAGCTACATCGCCTATTCCATATACTGAGCTGT
CACTTGCTGCATTTTTTGCTGTTCACTTTTTATCCCTCCTTTCTCTATTGTTAACTGTCC
TTCAAACAAGCTTGTGTTTGGACGTATCCCGATTCCAACCACAACCAAATCTGCTGGTAA
CTGGTTCCCATCTTTGAGATTAACCGCAGTGACCTGTAAATCAAGAACCGAAAAAGCTCA
CATCAATAAGCAAACACACTGCACAAGGCTCAACATTTCATAGTTTCAACATTGGACCAA
GAGGATCCACTGTTCTCCTGATTCTTACCATCTTTAGTTCTATAGATAGATTCAAAGTAC
GAGACATCTTTCAAGCAAAAGAAAAAAAGATCTTACCTTTCCATTCAAGTCAAACTCAAA
CTTTCCTTATATGAATTTTATGCCTTTAACCCTGTAGTAGTCTTCATACAGACTTGCAAT
CTTGGGAGTAAAGAGACGCGCCACTGTCATAAGAAACTAAAACAGTCAAGCCAAATACAC
AACTTTCTCTCTTAAACGTAAGTTGAGTAATGATCAAGAGAACTTACTACTACAGTGAGC
CCCTGGGAAAACCATCGTAACATTGATTATATTGATCACTAAAGATGCAGCACAGTCCAT
GCCAATGTAGCCACCACGGATAACAACAGCATTCCCGTTGGAGCTTGACTGAATCACAGC
GGCAAGCCTATTTGCATCGGCCAGATCTCGTAAGTAACAAACATTTTCAGCATCTGAGCC
TTCCACCCCAAATTTTTCGAGTTTCAATGCCTACTTGCATAAAGCCACATATGATAAGGA
TAAGGCCATGAATGTAACCGTTTTATGTTCAGAGTTGTAAATAAAAAGAAAATTCCTATA
ACAGTGATCAGGAGCGAGCTGATTTGCTCATATCAATGCTCATTAGCATCTAAAACACGT
ATAGTAGACATTAGATTGAAACACTGATCAGGTTTGTTGCTTGAGCTTCTGATACTTCAA
TTAGAAAGTATTATACCAAAACCACGAAATCCAAAATCTTCAATCGACACCAAGAATTCC
AAAAACTACAGATAGTTACTAAAACAAAACTCAAAATCAGAGTCAAAGCCGATACAGGAC
TTCTCAACAACAGCAACAACGATTATATCATCGCAATCAAAACAAGAAAAATTTCAAATC
TACTCATGAGGTAAAGAGAGAGAGAGAGAGCTTACGGGTTCTTCGGAAATGATACAGAGT
TCGCCATCGGAGACACCTCTACGCGTGAATTCGAGAGCTGCATAACCAGCACCAACACCT
CCACCGAAAATTACATACACGAACGCTCTCCCCATAGTTTTTTCTTATCTCTTTTTTTTT
TTTTTTTTTTTTTTTTTTTTTTTNNNNNNNNNNNNNNNNNNNNNNNNNNNNNNNNNNNNN
NNNNNNNNNNNNNNNNNNNNNNNNNNNNNNNNNNNNNNNNNNNNNNNNNNNNNNNNNNNN
NNNNNNNNNNNNNNNNNNNNNNNNNNTTTTTTAAAAAACATTTTCCGGAGAAAATGAAAT
TTTTGAGGCACAGAAAATAGAATATGTAAATTGAATTGTTTATTTTAAAATATACATATT
TAAAAGTATGAAATTGTAATAAATAATTAAATATAGTTTATTCGGTTCGGTTTAGTTCCA
ATACACTACAATCGATTTCGGATTTTTTCCGGTTTGGTAAAACAGACTATGGACCGTTAG
ATCTGAAGTTAAGTAGAAACATCGAACGGTGGATAGCGAGGAAAGCGTACACGTGTGAAG
CATGACATAATTTTCCCATCCAAAGACTTTCACAAGGTCGTTTTTTTGACAAACGAAAGA
AACCTGAAAAGTGAGAAACCCAGAGATCGAGATTGAGATTTAGAGAAGAAGAAGATGATC
GCAGACGGATCAGAAGATGAAGAGAAATGGCTCGCCGCCGGTGCTGCTGCGTTCAAGCAA
AACGCATTCTACATGCAACGCGCTATTGTAAATTCTGCTCTTCCCTTTACTTCTTCTGTT
CGTTTCTCCGTGACTATTTTCATTGAAATTGAGAAATTTCCAAATTTGTTTGGAAGGGAA
ACCCTAATTTTGATCTTGGGAAAAAAACTTGTGGTGTTTTTTTGTTAATTAGGACTCGAA
TAATCTGAAAGATGCTCTCAAGTATTCGGCTCAGATGCTTAGCGAGTTACGGACTTCGAA
GCTATCACCTCACAAGTACTATGATCTCTGTGAGTTGTTTCCGTCTTCTGATCTCCCATG
ATCATATATGTTTCGCCTAATTTGACTTAATAGGTTTTTTTTTTTTTTTTTTTTTTtNNN
NNNNNNNNNNNNNNNNNNNNNNNNNNNNNNNNNNNNNNNNNNNNNNNNNNNNNNNNNNNN
NNNNNNNNNNNNNNNNNNNNNNNNNNNNNNNNNNNNNNNNNNNNNNNNNNNNNNNNNNNN
NTTTCTTTATGGAAGAAACTCGGCGTGGCTGCTCGGTCATTGAACTCTATGAGCTGGTTC
AGCATGCTGGTAACATATTACCACGTTTGTAAGTTACTGATACAATCCCTCTCTCTTGTC
TGTTCCTATGAAATTCATATAATTTTAAAGATGGTTTATTTGATCATTACTTATGTTGCT
TGCATTTCTTCAGATATTTTTAGTTTGTTCACTTCTCTAGCTAAAAGTACTATCTGTTCA
TTTTCTTTTTCCCTTCCCTAGGTATCTCCTATGTACAGCAGGATCCGTTTATATCAAAAC
CAAGGAAGCTCCTGCCAAGGAAATTCTTAAAGATCTTGTTGAGATGTGTCGTGGGATTCA
GCATCCTCTACGTGGTCTCTTCTTGAGAAGTTACCTTGCGCAGATTAGTCGAGATAAATT
ACCTGACATTGGTTCTGAGTATGAAGGGTAAGCACGTAGACACTATTATTCGGTTTCTTC
ATACCAGCTGGGACTTGCATGGGGTTCTTGCTTGTGCCTAAATTATCTTCTTAGACAAAA
TCCCTAGTTTCTTATGACGTCATTTAGGATGTTGGCTATTAATTAAAATCATTTTGATTC
ATCTAGTTGGTGACTCGTTTTCGAATCTCTACAGAGATGCTGATACAGTCACAGATGCTG
TGGAGTTTGTTCTACTGAACTTTACTGAGATGAATAAACTCTGGGTCAGAATGCAACATC
AGGTGAGTTATGATTCAAGATTTTTATACACCCTTCTACTCATTTTGGAAACGAACTTGC
CAGAATATTTGCACATCATGGAGATTTAATTGGACTATGAGAGCATGATTCTGATCATGC
AGGTGTTGTATTGCTTGTGAATCATTACCCTTTGATGATCCTGAGTTGAGGCTTGCTATC
GGGCTTTCTGGTCTGCAGGGACCTGCTCGAGAAAAGGAGAGACGGGAGAAAGAGAGGGGC
GAGCTTCGTGACCTTGTAATGTGACTTTCTTACAGCTGGTAACAGTGTACTGAAGTGCCT
ACCATTTGTTTTGTACTGACGGAAGCGTACGTTTTCCCTCACGTATTAGGTTGGAAAGAA
CCTTCACGTGCTGAGTCAGTTAGAAGGTGTGGACCTTGATATGTACAGAGATACAGTTCT
TCCTAGAGTCTTAGAGCAGGTAAAATATTAAATCCTATAAACACACTTACACATGCAAAC
TTAACTTATTCCCTTACCAAAAACTAATGTTTGGCTTATGATTTCTCAGATAGTGAACTG
CAGAGATGAGATTGCCCAATATTACCTAATAGACTGTATCATTCAAGTTTTTCCTGACGA
GTATCACTTGCAGACTCTAGATGTACTTCTTGGGGCGTGTCCACAACTTCAGGTAGTCTG
AGTAGCTCTCTCATAGTTAGCAGTATGCTCTGCTCCCAATCATTTAATTTTGGCTGCAAC
TGCACTTTCAGGTTTTTTTATGTCAGTGGTTCACTAACCTCCTGTTTCTCTCACTTTCTC
TCTGATTTTCTTCTCAGCCATCAGTTGACATCATGACAGTGCTTTCCCGTTTAATGGAGA
GGCTATCAAATTATGCTGCCTTAAATGCTGAAGTATTACCTTACTTCCTGCAAGTGGAAG
CTTTCTCAAAGTTGAATAATGCAATTGGAAAGGTAGCCTTTATGTGTATGTAGGCTGTGA
GTCCAGTTGCACTTTTGTTTTTGTAAAAAAGTATGAAAGTAATGACAGCTTAGAAATCCT
GTTGACTGGACTTGTTAGCATCACGAAAGACATGGAGAAGGCACAACTGTTTTTTTTTGC
TTGACATTTCCTTTTTAAGTGAAACTCTTCACTTTAGACGATTCCATCAACATGTAGAAA
GATGCATTGTTTTTTTTTGTGTTGGATGTATCCGCTGCAAAACGTGACCCTTCTTAACAC
AGTTTTGCATATTTGTTTACTTCTTAAATTATGTGGTTTGACGCCTTTTTTCTTCGATGA
AAAAAAATTCTTAGTGGAAATACTATGATGTTGCAGGTGATAGAAGCACAAGAAGACATG
CCTATTCTGAGTGCAGTAACCCTATATTCCTCCCTTCTCAAGTTTACTCTTCATGTTCAC
CCTGATCGGCTTGATTATGCGGACCAAGTGTTGGTCAGTTTTCTTATAGCGACTGTATTT
ACCTATTGTTCTCTTCTTAAGTCAAGTTTAAATACTTCGTCTTCTGTCAATGTTGCTTAG
TGGCTCTATTGATCTCATTATTTAGATTATCTTGTCATTCTATTCACATTGCTGAGACAT
TGCTAAATTCGTGATACCTGTGTCAAAAGATGCCAATCTAATAGAAAAAAAAACTGATTT
AAGGTTCATCTTTGTTTATTATTCTTGTAGTGGATGTTGGTTCAGCAATTTATGTATTAT
TCTGTTATATGTATGTGCTTTTTGTACAAGTTTATGGTTCGCTACATTTGTAGAAAACTT
CCTACTTTGATTCTTATACGAATGTTTACTGGAATAAGGTACATTGGATGAAAGAGTTTG
AATTTAATGTTCTTCACTTTCTCTTCCCAGGGATCATGTGTTAAGCAACTGTCCGGAAAA
GGAAAGATTGATGACACTCGTGCAACAAAGGAGCTTGTCTCGCTTTTGAGTGCTCCCTTA
GAGAAGTATAATGATGTTGTCACCGCCCTTAAATTAACTAACTATCCCCTTGTAGTGGAG
TACCTTGATACCGAAACAAAGAGAATAATGGCTACTGTTATAATTCGAAGCATTATGAAA
AACAATACTCTTATTACTACAGCGGAGAAGGTAGGAATTTTTTATGCCTTTACCCTTTGG
GTTGAACTATTTGTGTGGTAGAATTTAATTTTCTTTGTCTTGTTTTACTTTGGTAGGTTG
AAGCATTGTTTGAACTGATTAAAGGACTTATCAACGATTTGGATGAGCCGCAAGGTCTTG
AGGTTGTTATAAGCATTTTGTTATATCTTGTACTTCGAGACATATCCTCTCATTACTTGT
GAATACAGATATATGAGCCAGAGCCCCAAAAGAAAGTTGAATTTTGACTTCTGTACATAT
CTTTCTACGCTCTTAGGTTGATGAAGATGATTTTGAGGAGGAGCAGAATTCTGTTGCGCG
TCTCATTCACATGTTATATAATGATGACCCAGAAGAGATGTTTAAGGTGCATGAAGCTTT
TGCACATTCAGATTCATTCATGTGTGTCATATCTTTATGTTGACATTAGGCTTCTAGTTA
TTGGCTTACATTTAGATTTTAATGTTTTATGGCATTTATTCCCAATTGCCTTTATTCTTT
GTTTGTAATTTCCAACTCAGTCATAGATTTTACTTATCACCAGGAGTCATCATGTCCACA
TTCTAATAAGGTTTTGGCTTTCAGTGTTTGAAGCTGTTTAATTAAATTTCAGATAGTCAG
TATCCTGAAGAAGCATTTCCTGACAGGAGGGCCAAAGCGCTTAAAGTTCACCATTCCTCC
CCTTGTTGTTTCTACTCTAAAGGTTTGATTTCTTAAGCGAAGTTATTCAAAGTACATAGA
GTTCAGTGTTTTGATGCCATTCTTTAAAGCCACTCATAATTTATGTTGAGTTTGATTTGC
GATGACATGGTTTGGTTGTTTCTATTTATCTGCCATACCGCATAGAAGAGTATCTGATAT
AGTTTGTTAAATTTTTCTTCTTCAAATTTTGTATTTTTTGTTATCTGTTTTGTTTAAATT
GTAGCTAATCAGGCGATTGCCAGTGGAAGGAGACAATCCTTTTGGAAAAGAGGCTTCTGT
TACTGCTACTAAAATATTCCAATTTCTAAATCAGGTAAGTTTCATAACTTTTCACTGCCT
ATAGTGTTCAGATCTGTTTTTCTAGGTAGAACAATGTGTCTCAGAGCTACATTACTTTAT
TTAAACTTGGCCAAAGTTAGTTCATACAAGCTGATTGACAACATTGAAAATTCTCGATCG
ACAGTTTGTAGATATTAGCAAAGGAGACTGCTGTCATTGCTCCTTCTCCGCTACAGTCAT
CAGTTGTCTTTATCTGTTGGATTTTTTTGCTTGTTTGCAGATTATCGAAGCGCTACCTAA
TGTTCCATCACCTGACCTAGCATTCCGGTTGTACTTGCAATGTGCTGAGGTAAAACTAAT
TACCTGTTTATTTAGTATGCACTTGCTCGGTAAAATGCTCACAGAATTTTCCTATTTCAT
CAGGCTGCGAATAAGTGTGATGAAGAACCAATTGCATACGAATTTTTCACCCAGGCATAC
ATCTTATACGAAGAAGAAATTTCGGTTAGTTATGTTTTCTTGGTCGTTCATATGTCTCGT
GTCTAAACCAAAGTAACTAGTTGAGTTTAACTCTCTCTCTCATGTGTCAAAAACTTGCCT
TTTGAACAGGACTCAAAGGCCCAAGTGACCGCGTTACAACTTATAATTGGAACTCTGCAA
AGGATGCACGTATTTGGTGTTGAGAATAGAGATACATTAACGCACAAGGCTACAGGGGTA
TTTCATCATGATATGTTAATTAGTCTCTTGCCATATTCAATTGTCTCTGCTTAAAGGCTG
ATAAGGGAAAACTTATCCCCTTGCAGTATTCAGCGAAACTTCTAAAGAAACCTGATCAAT
GTCGAGCTGTCTATGCCTGTTCGCATTTGTTCTGGGTGGAAGATCGTGAGACCATACAAG
ATGGAGAAAGGTAATACTTTATTCTGTGCGATAGAACACAGATCGTTTAAAATAGCTCAT
CAGGTAAATTACTTGAAATCAGGGTTCTACTATCTCTGAAACGAGCGCTTAAAATTGCAA
ATTCGGCTCAACAAATGGCCAACACAGCACGGGGTAGTACAGGATCTGTTACCCTCTTCA
TCGAGATACTAAACAAGTAAGCGCTTTTTGTTTTTGTTTTACATCTCATTTTCTAAACCC
ATGTGAGCAGCAAGCAGCATCACATAATGTGAATTGTCTGTGGCAGGTACCTTTATTTCT
ATCAGAAAGGGATTCCACAGATAACAGTTGAATCAGTGGAAAGCCTGATAAAACTAATCA
AGAACGAAGAATCGATGCCATCTGATCCATCTGCTAAATCGTTCTTTGCAAGTACGGTTC
AGTTCATGGAGTTCGAAAAGCAGAAAGAGGGTGCCATTGGTGAGAGATACCAGGAGATCA
AAGTATAGAATCTCATGTTGGTCAAAGAAGTCGCAGTTATGTTAAAAAGTAAAAAGAAAG
AGCTTTGCTTTGAGTCGTTTGAGAATCAGGAAGGAAGGGGCTTATGTCGTGTTGATTGCT
GCTGGAAATGTAAAAAACCGGGTTTAGGTCTGGTTTTTATACCTCGGATATTCAAGGCGG
TTCATGGTTTGTAACTTGTGGAGTTTGCTATGTTTGTTTATATGAATCTTTATTGGTCAC
ACTAGTGAGAGAGTAACCTGAGTTTAACATTGGATATTAGATGAGGTTTTCATAAAAAGT
TTCCGTTTTATGTATTCTGTTGAAATAGATCTTTCCAATATATGCAACTTATGCACGAAA
ACATTTTCAATATCTATCTAATGAAACTTACAACATTGTATCACGCACCTTCACTATATG
TGTTTGAAGGAAGGCATGATATGTGAATGTTGTTGTGGAGAATGTGACATTCAAAATTAA
TTTACTGTATATTTAAAATACTTAATTTTTTTTTTGTCAATAATGCTTAATATTTTTTTT
ATCAAAAGGAATTTCAGTTTACTTTTTTTTTGTGCTGAAAAAATAGACAAGTGAAAAAAG
AAACTAAAATAATAGAAAAAAAGTGAGCCAACTTATATATAAAAAAATGAATAATAAATT
AATTAAAAAAAAAAAAACAAATTGTACGTTAAAACTTAAAATTTTGAAAGAAAAAAAAAA
AGAAACAGANNNNNNNNNNNNNNNNNNNNNNNNNNNNNNNNNNNNNNNNNNNNNNNNNNN
NNNNNNNNNNNNNNNNNNNNNAAACGAGAAAAAAGAAAAAGAAAAAAAGGCAAAACAATC
GGAGAAAGTTGATGGAGGAGATTGTTCGTATTGTGAACGCTTCAATGGCATAAATTTCCG
GCCATCACATTTCCTCTACTTCCTCTCTTTCTCTTTCTCTTTCTCTCGAATACGACGATT
CATCGTTGTTCACCTTCATTCTTCTTTGATCTCTTCTTTTCATCTCTTCTTCTTCTTCTT
TGATCTCTTCTTTTCATCTCTCACATTTCCGATTCCAATTAGGGTTTCCTCTTTCTTTAA
CATCTCTAGGGTTTTTCTTCTTTGTTATGTACCGGAGATGGTGAATTGAAAAGGAAAAAA
CGCTATTGAGAGCTTATTTTTAGGTTGTTTCCTCAGGTTTTTGTAGATCTGAGGTTGCTA
TTTTTTGAATTTCTTCGTTTTTTTTTTTGTTGTTTTCTCAATTCTGTTGTTGTGTGATCG
ATCATACGAACGTAGTAGCTCCATTTCTGGTGGAGAAGAAGAGAAATGAGCGCTTCGAGG
TTCATAAAGTGCGTCACCGTTGGCGACGGAGCTGTTGGTAAAACCTGTTTGCTGATTTCT
TACACCAGCAACACTTTTCCTACGGTATATATAATGTTCCCTTCCTTTGATTGAATCATC
ATATATCTTCATTTTCATTTGTTATGCTTCTCTATTGATTGATTACACCAAAGCTTGTGG
CCGTACATGGATCGATCCTTTGTATATCTGATTGAATCTTGTGAATTTCTTCTGTCCAAC
AGGATTATGTACCGACTGTTTTCGATAACTTTAGCGCAAATGTGGTTGTTAATGGAGCCA
CGGTCAACCTAGGATTGTGGGATACCGCAGGTACAAAAAAGTTTTGGGGATCTTACTTAG
TAGCTATGGCTTTGGGTTCTGAAACTTTTGTTTTGTTGTAAACAGGGCAGGAGGATTATA
ACAGATTAAGACCTTTGAGTTACCGCGGTGCTGACGTTTTCATCTTAGCATTCTCTCTTA
TCAGTAAGGCTAGTTATGAGAATGTGTCCAAGAAGGTGCGTTTTTGAAATGAAGTTTGCT
ACATGTTTTTAAATGATAACTGAAGAAAGTATTTTGGTTGTGATTCTTGCTGCTTTGTTT
TCTGTTTGCAGTGGATCCCAGAGCTGAAGCACTATGCCCCTGGTGTCCCAATAGTTCTTG
TTGGAACCAAACTAGGTAAGCTCCTTTTTTGACATATATGTCTGCTAATTTCCTTTGTGT
GGTAATCGAGACAAAACACACTCCTTCTTTTTGGTTTTCCCCATTGCTTCAGCTTCTCTA
GAGAGTTTTGGAACCATTGGACACTACTTTACAATACATTTACTGCTTCTGTTCACGTTG
AAGATATATTTAAGCTTTTGCTTCACCAGATTTGTGTTTATAATACATTCATTGGTTCTG
TTTTGATTTGTTCACGTCCAAGATATATCCATGTAGTACCTTTTAGCTCTTTTGATCTAG
TGGAAACTAGGCCTGGTTTTTGGAGTATCACAAATCCTGCAATAATCTAGGTTTACAAGC
TTGACTGTGATGTTTCTTCTTTCTGTTCTATTAAATATTGGGATACGTTATGGATCAAAT
GGTTTATCTTATCTCACACTTTCTCTTGATAGTTAAATTGTAAGAGACGACCACATGCAT
TAAGCAGCTTTTGGATGTCTAGCAATTAGGGCTGGTTTTCTCAAAAATCTAGGTTTACAA
GCTTCTTCTGTCAGAATTGGTGTAGCGGATTCTGTTTCTTACTTTTAATACCAATGCTTC
ACTTTCCCCCTGCTGCCTGTTCCATCTAGACCTAATATTTTTGTGACTTTCGTCTGGTGC
TTATTTTTTTTGTGTTCATCATAATATATGCCAGATCTTCGGGATGACAAACAGTTCTTC
ATTGACCACCCTGGCGCTGTACCTATTACCACTGCTCAGGTAAACATAATTATCTTTCAA
ATGAGTCAATTTACTCAGCTTGGTACTTAAAACGAAACCCTCTTAACCATTCCCCACTTT
GGGCATCAAAGGGAGAGGAACTGAAGAAGCTAATTGGAGCTCCTGCATACATCGAGTGCA
GTTCAAAAACACAGGAGGCAAGAAACAAAAACTTCCCTTTTGTTTTGAGTATTATTACAT
CACTTTGCTTCTTTTACCTGAGCTTTTCTCACAGCTTCTGTTTTTTTTTATATGAAAGTG
CAGAACGTGAAAGGTGTATTTGATGCAGCGATCCGGGTGGTTCTTCAACCTCCAAAGCAG
AAGAAAAAGAAAAGCAAAGCACAAAAAGCCTGCTCCATTTTGTAATTTCTCTACGTTTTC
CTATCTCTCTGTCTCATCCACTCTTCTTCTAGTGAAGGCTTAAGAAGAAAACACATTGGG
CTTAAAATTTGTTCCAGAGTTCGTTGTGATAATCTCTCTTAATCCTAAAAAAAAAACGAT
TACTTCTGTTTTACTGATGAATAGTTTCCAGCTTTAGCTGAGACCTAATATTGCACTTAC
TACTTCTCTATTCTTCCTTCCAGTTCAATGACTAGTTGATAAAGTACTAGAGATCATGGA
TTTTCCACTTCAGATTTAGCTGAGACCTAATATTGCCCTACTACTTTTCTCCTCTTTAGT
CTTTTTGAATCAAACGAATGAAAAGATGACGCTTAACGAACTCGGCTGCTCTGGCTTTGC
CATAGATCATCACCATGAACACTGGATGAACCTGCAACACACAAAAAGAGTTAAAATGAA
AGTCAGATACATCAACAAGAACTACTAATCGATTTGAGTCATTCACATGTAAATTAATCT
CATTTCAGTTTTCAAAAATTTCTTATCTAAAATATGCTAGAATCTCATACTCCTGAACTA
CTTGCCCCCATTGTAGCATCCTCAATTCCATCGTCAAAGTTGAGAAAGAGATCTATTTCT
TGAGGATCATCAATATCAAATATCTTGTTGATGTACTCATAGAAGCATATTGGTCAGTGG
TATGCGCATGAGCACTTTCTGTCTTTAAATATGACAGGACACTGCCTAGATCTTGAAAAG
GAGTTCCTTGTGGAGCATCTGCAAAGCAAACCTTTAGGTCTATCCCCAAATACCCATATT
TTAATCATATAATAAAATTAGAAACAGCGAACGGTCCCTGAATAGTTCCTTGAGAATCTA
TATACACTAGTTTACATGAGTGGGCTCAAGAAATAAATATTTTTCACATGCTGAAAAGAA
TCTGTACTTAAATAAGAATACATAATATACTTTCTTGTACTTATTATACAGTATAGTATG
TTAAAGAGGAGATTCCATACAAAGAATTTGGTAGGAAGATATTCGACACACAGAGATTTT
GTCCTTATCATACTATACTCTAGTCCTCATCTATGTTTTAGCTATAAAAATTGTCTGAGG
AAGTAGAACAGATGGCCCATTAGCTCAGTTGGTTAGAGCGTCGTGCTAATAACGCGAAGG
TCGCAGGTTCGAAACCTGCATGGGCCATTTTGCTTTTTAACCCTTTTTATTTGGCCGAGA
TTCGAATGAACAACATGACACTGTCTGAACTTTGCTTAAAAACGGCTGCAAAAGCAGTGA
AACTTTGCCGTTTAACTTTACATCTTCAAAACAAGTATACAATGTATTCTTATTTTAAGT
ACAAAACATTCTTTGTATCGCAGTAAACAAAAAATGACCCAAAAACCTCATCGTCAACTA
CAAATTCAAATATATACAAAATGCAAGATCCCGAACCTACTAAAACAAGTTCTCTTGTTA
GTTTTTAACCCGATGCTTCAAGCGGACAATGAAGTTTGGAATATTGATGGTTTAGTGAGT
GACAAAATGGTAGAGACCATAAGCTTCCGATCAATAGGCTTTGTGAGATAAGCATCCATC
CCAACCTCCAAGCATTTCGCTTCGTCAGAAGACATTGCATGCGCTGTCAATGCCACGATT
GGAATGTGAAGCTCAGTGCCAATCTCTGCTCTCCTTATCGCCTTTGTTGCCTCATATCCA
TCCATTTTTGGCATCTACCATGAGAAAATGTTGGATAGAATGTCATGTTTTAACATGTCG
AATTGAATTCAAAAGTGAAAAGTAATTGTACCTGGCAGTCCATGAGGATCAAGTCATAAG
GTGACGAATTCCGTAAACTACTCTGCGGCTTTATAGAGTTGTTGGCGGTTTCTTCTTCTG
ACGATTTGTGTTCTTCAGTTGGATCTTGAGCATTGATAGACTTGTAGTTGAGGGAATCAA
CTGCTTGTTGTCCATCCCAGACTGCAGTTACAGTTGCTCCCATTTTCTCAAGCATTATGG
TGGCTACTCGTTGAAGAACGGGTGTATCTTCTGCCAGCAAGATCCTTATACCTTCAAGTG
ATTTCAGATTCTTTCCATCCAACGCAATTCCTGAATACAGCCGATCTTTCCAATCTTCTT
CTTCTGGGTTCTTTTGAGTCATACTTGCAGATCTTGAGTCATCATTGCTGTTAGTGGCGT
CAATGACATAGTTCTTAAGAACTGGAGAGTGCAAGGTGCTTGGTTGCACAGGTTTATCTA
TATGTTTCTCGCCAGATGTCTCAGAGGAATCATCGGAACTGCAAGTGTCGAATTGTGTTG
GATCAATTTCTAAGCAATCGTGGGATTCATCACTTCCGTTTCCTCTGTTTCTTAATCCAT
TACATCTCTTCCGGTTTTTTATTACAGCCTCCAGAATCTGAATCATTTTGGCCTTGTACA
ACGGTTTGTTAACCATCATGACATGCCCTTTTCGTCTAAGTTCTGTTTTAACTGTATTGG
AGGTGTCATGCTTCAGCAGCCAAGCAAACTTTGCTTTGATGGAGAATCTGTCGAGGTAGT
TAAGCTGTTCCTTCCATATATCTGTGGTGAGATCAAGTACTCCGATATCCACCACTATGA
CAAACACAGGGTTCTTGATTTCTTCTATATTTGAAAGCTCTGCTCTCAGTGAATCAGCAA
TATTGTTCTGTGAATCAAAGCTGTTGTCACGGCTTCCCATCTCCAAAAGGTCTCTAATGA
TCTGAGTCAGCTCGTTCCAGTCTGATGCTTCAACAGTTGCAATGCCGTGTTTACGCAACC
ACTTTGATGTGATCATTCTTGCTGTACTTCCATACATGGAAAGCAAAACCTGTAGCATTC
AAAACCAATAACAATTTCACAAACACATAACCTTTAAACCAATAGAAGTTTCTTTCCCAG
ATTACATACCACGAGACCATATTTGGAGAAATCTGGCTGGATATTTTGATCTGCAGTTTC
AGGAGTACTCAAAATCAAATACAGTCTCATTAGAGTCCCTACACCATTCTTCTGCACTAC
TTTGATTTCTCCACCCATTTTGTTAACCTGTAAAGTTACAAAGTAGGTTTCAGATCATTT
AATTGCTTCTATGAATCATTAAATTCTGAAGTTCCAAAACTTGACGCACCAAGTTTCGGA
CGATACATAGTCCAAGACCAGTTCCTCCATGCCTGAAGAAAAATAAGACTAGTGAGATAT
AAGATTCTACTAACAGAAAAGTTTTGCTTAAACATTCACTGCGTGCGGTTAATCATGATC
ACTTACGTCCGAGTGGTAGAAGGATCAGCTTGCTCAAAGCTCTCAAAAACAGAGTCCCAT
TTGCTTGGATCTATTCCTGAAGATAAGATTTACACAATAAAGAGATTTTCAGAATCTGGG
AGATCAATGAAGTGGATAGCAAAAGGACATATATTTAGGGAAATCAAGTGCCATACCACA
TCCAGTGTCATCAATCTCAAACCAAAGAACCATTTTGTTAGCGTTCTTACAAGACTTCTG
CAAATGATTTCTGTGTTGCACCAGTTTTGTCTTCATTGGAGCCCATGGTTTCTTTCTATC
AACAGTTAAGCTCATCTCATCATGTAGAGAATTTATGTTCTCGCACCATCCACGTAGAAT
TATGTGACCCGCTGCAAAGCAACCATCCTTTTATGATTAGCAATGCATCTCTGTCATGAA
AAAGAAGAGAGAATAGATGGTCACAAAACTTACTTGTTGTAAACTTTATAGAATTGCTTA
TAAGATTTGCAAATATTTGAACAAGTCTTGCCGAGTCTCCTCTGACTAATGCTGGCATAT
CATCTGCGAAAAGAGCAAAATATATGAGAGTTCATAACCCAAAATTCATTGTACAGAAAA
TTCATTATTGACTGTCTAAAATATAATACCGAGTCATACCAGAGAGGTCTAGAACTGTCT
CTACATTATGATTAATACACTGCACTGAGAACATGTCAACAAGTCCTTCAAGTTCTCGCC
CCAAATCAAACTCAGCTTCTTCCAGAACAAGCTTTCCTGACTCAACCTATGAGGTTGAAA
AGGAAGAAATTAGCTTGTAGCTACAAATTACATACTAGTTTCGGGAAAAGCACTCACTGC
CTAACTTAAGGTAACCAGATGTAATACTAAAACTTGAAGATTTTTTTCATATATCAAAAC
TAAAATAAGATTTTTCTTATAATTTCTCACCTTGCTCAAGTCCAGTATGTTATTGAGTAG
CCGGAGGAGAGCTGTAGAGCACTTTCTGATCTGAGTGACTGTTGCGTATTGCTCATTTGA
AAGACAATCATCTGATATAAGAATATCTAGTAATCCAATCACAGCAGCCATAGGTGTCCT
CAACTCATGGCTAGAATGCAGAAGATTTCAAAAATCTCATTTCAGTATTAAGCATTAAGA
ATGTTAAACAATCCGAAGAACTTGTCTCTTGCATATACAGTGATGACCAACCTCATATTT
GCCAAAAACTGGCTTTTGTAGTTGCTTGAAGCTTCAGCTCTTCTTCTTGCATCCAGTTGC
CTTATCAGTTCTGCTCTTAGTTTCATCTCCTTTGAAACTCCATTTGTGAGAATCAAAATG
CAGACACATCCAATAAAGAAGATGCAGACAGAAGCAGAAATCAGTATAATCAAAGTCTTG
AAGGCCCTTTCATCCACTTTTCCCATAATGAACTTCCTGGGAATAATGACAACACCTCTC
TGCAAAATGCGTAAACAGAAAATTAAACAACTTGACCCTATTGGGCATCTAAATCAAGCT
TAGACTCTTGATAGGGACAACTTACAATTGGAAGTCTCTTGAGATTAAGATAGAATGAAT
CAATGTAATATCGTTGGTTACCAAGCTTTACATTCTCAGCATGAACTTCTTGAGGGCGTT
TACTTCCATAAGTTTTCTCTAACCACTGAGCTCCTGCCCTTATAACCCACTCCTCTGAAT
CAATGGCTTTCATTAGCTTAGGCCCGTTTGTTGTATTTTTTAAAAGAGGACCATTTGTGG
AAGTAGCAAGCAAGTATCCTTCCTGAGATGTCAAATAGATATGTCCACCATGGACATCTA
CAAGATCTCTCATCAACTGCCCTACGCTGTAAAGAGCAGTTGTCACCCCCACAACAGCCA
CAATACTCTTGTTTGATGCATCAAAGACAGGCAAAGCCGCCGAGAGAAGCGGAGAATCCA
TGTATTTGCTCACTGTCACATGCCAAGAAGCTTCACCATCTGGCACTTGTGAGATTCCTG
CGATGTTGATCAGATCATCGGGTGGAATTTTTAGAGGCTTTCCCAATTTTTCCCCTGTTA
CTGGATCAAGCTGTTGCTGGTACCAAATGGCAGACATGTTCCCGTGTATTGACTGGTTGT
TCCACCCGCTTACATCTTCAGGCCCTATTCCATTGATGGAATAGTTTTTTAGATCGGAGA
AGATGTAGAATGTGCTGCTACTTGCTGGATCTCTGTGAAAAGCTTGGACAAATCCATTTC
TATAGTTTATAGTTATGGCATTTAGAGCTTTGGCACTAGCAAACAGAGCCCATGTCACAT
CCTTCATTGCTTGATACATCTGATAAAAGTTTTTAACAAAAAATTAAATAAAGGATCTCA
AACCAAACATGGGACCACAAAGAATAGACAGGGAAACAGAAAACGAAACCTCGACGAGCT
CTTCTTGAGTTGTTGGCTTGTCATATTTTTTGATGACATATTCAGATAACTTGACTTGAG
CTGTTGTTAGCTCGGATGTGGTGTTTAAAACGCTCCACATCCGTAAGACTGGACGCTGAA
GAAGCTCGTATCTAAGGCCATATGCTAATGTTTTAAGCGATTGCTTTGTATAAATCCTTG
TGAAATGCCATGTTAGAACGGTTAAAAGCCCTATCAGAATTGCTAACATCACCTGCACAC
ACACACACAACATTTCTCAACTCACAAAGCTTCTACCTTTCTCATTAAACGGATCGGTTT
TCAAGTTTGATCATAAACTAAGCATGCCAACATCAGAAACTTTGATCGGAATTCTCAAGC
TAGATTAGATGAAATCAAACAAAAGATGATGAAATCTAACCATTATAGCGAGGCGAACAA
CAAAGACACTGTAGTAAGAAGACAAACAGTGACTACTTGCGTATTGAAACTCATCTTGTT
CAACATCTCCACGCAATATCATCATCTCTCTTGGACTCTCCAAATTACTTCTCCAAGGGG
TAACCCATTGAGTCATTTTATCGAACACCTTCCTGATCTTCATCTTCTTCTTCCTCGAAA
CCATTGGAGAATCAGGAATATTCTCAATACTCATTGAGAAGCTATCTCCTCTCATCTTGT
TTCAGATGATCCCAAATCACAAACAAAGACACATATTGCTTCTTTCTTTGTTGTTGACTT
GTTGTTGTTGGTGAACTTTTGGGTGCTTTGCTTAGTGGAAACTAATGACTATACTGCTTC
TTGTGTCACTCCCCACTTTTTTATTAATACCCAAAATTTAAAAAAAAAAATCAAAACTTT
AGTAGACAAATCAGAAACCCATGAAGGAAAATGTCAAAAGCTTCAAACTTTTTTATTGGG
GAAAAAAACTCTTCTTCATCCACAGAGAACAAGTTTGGAGACTGGAGAAGAAGCAAAATG
ATGTTCTAGTTTATAAAGGGAATAATAAATAGAAAGATGAAATCTTTATGCTTTATTAAA
AGAAATCAAAATAAGGGAAAAAGCAAGATTTGGGCAAAGTGATTGAGAGAGAATGATCTT
CGAATTTGGCCAGTGGGAATGTGTAGAAGCTAAAATGGCCAATGGAGAGAGATATTTGGC
TTTCAGGTCCACAGAAAATATAGAGGCTGTTTGTTGTTAGTACGGTTTTGAAGAATTTTC
CAAGTTTTTAAACTTTTAATTAACAATTAATTTAAAAGAAGATGAAATTTAAAGGACCCA
AGTTTTGTCTTGTCTCTCTATCTCAGAAAGTTTTCAACTATTTGTGCTTTGTGGATTGGT
GTTTTTGGATTCGACTTTTACTTATACGATAACAAAGAAAACATATATAAATTATTTCTA
CGGGTTTATAAATATAAAGTAACTGAAAATGTATATAAAATTGATTGAAGTGTTTATTAT
TAATGGAATTTATAGAGTAATTAATCACACAATATCCCAAAGATTTTAAAAGAGATATTC
ATTGGATTGTAGCAAAACTGTAATATTAAGTGGGTTGAAAATATCCACAAAATGACGAAA
AGACAACTATCTCTATGTCTCCAATGACATCTGCTCTCATCTGTGTGACTTATGAATTTG
TATCACTCTTTTATCTTCTTCGTTTTCCTTGTTAGGCTTTGCTTTCAGAGTTATTTTGTT
TTTTCATCGGCCTAGTTTATGGAGACTTAGAAGTTAGATCATGTCAGCTTCATGTTCCAA
AACCGTATCCCACTTTTATATTCTGCAATCGTATTTTAATCATACTAACTCTTTAAGTAA
AAAAAAATGAGGATAGCGATTGCTTTTATTTTTCGAGTTTATTTTCATTAAATATTCAAA
AAAATATAAAACAATTTCGAAAGCCACGATTATTTTAATATTTACCTCGCGTTTATTTTA
TTTTTCTTAAATATGAATATATATATATTACGTTATATATATATATATNNNNNNNNNNNN
NNNNNNNNNNNNNNNNNNNNNNNNNNNNNNNNNNNNNNNNNNNNNNNNNNNNNNNNNNNN
NNNNNNNNNNNNNNNNNNNNNNNNNNNNNNNNNNNNNNNNNNNNNNNNNNNNNNNNNNNN
NNNNNNNNNATTAGTATGGAACTCCATTCTATGCATTAATTGTTTAAACTGTTCACCTGA
CTTTTCGGCTATATTAAAGGTCTCGATGTTTGTCAGCTAAGTCAATTTTGCCGATATTCT
GAAGTCATTTTGGTCAATCATATTTGTTTCTCGTACTTAATTACTTCACAAACAATTTTT
GAAGTTTGTTAAAATACTTCTCTATTCTTTGGTATATCACCAATTGACTTAATTGTAATT
AGATAATTAAAAATACAAATGAAATTTAGATAATAAAACAATAATTAATATTTAGTAAAG
GTAGTTAGAAATGTTCAAACTTTTAAATTTATTTTTAGTCAAATATTATGTTTCAAAATA
TACATATTTTTTGTTTTAAATAACAATAATAAGTGTGAGATCTAATAAATTATTATCTCC
TTATAGTGTACTTTATGGTGTGTTGTAAGTGCTAAGATTTTTTTTCATAAAATTAACTTT
TATTTTTATGAAATATTATATAGAATATAATGCATTCTATACTATTATTTGGGGAGTACA
ATTTACAATTACCCTTAATTAACTTTCCCCTTTGTAAGAATTTACTTAAGAATCCATTAG
AAATAAAATTTTATAGAGTAAATTAATTCAAGTCATTAACGATAAACAAGTCAAATACTA
TTTTATGCAATTTAATTAATTTAGTTTAATTATAAAAACGAAAATTTATTATTAATTTCT
TTAAAAAGAATGACCAATCAAAATGAACATATAAGATTTGATATCTAA
