# Supplementary material for: Validation of SNP Allele Frequencies Determined by Pooled Next-Generation Sequencing in Natural Populations of a Non-Model Plant Species
Source: PLoS One. 2013 Nov 7;8(11):e80422. doi: 10.1371/journal.pone.0080422 (PMC3820589; doi:10.1371/journal.pone.0080422)
Supplement: File S2 — Contigs of the A. halleri de novo assembly containing the validated SNPs. This zip file contains the contigs covering the nine validated SNPs, whose positions are given in Table 2. The contigs were assembled using the Brusio population. (ZIP) [file pone.0080422.s002.zip › Supporting Information S2/NODE_134451.fas]

>NODE_134451
CGGGAACAACTTTAGCAAGGGCGTTAAGACATTGCTGTGACAGGTTTCTGGTGGCATCAC
CTGGAGACTCTGGTGTGTATGTCTGAAAAAGGAAAAATAAAGATGCTCTGAAACCCATAT
CTAGAATACCAATCGAATTGTACGGACTACAAAGAGATTTCTACTTACAGGTAGAGCCTT
CTCCCAGCCAGCAGGTAATTCACCCGAGATAATAGATTTCAACTCTGCAGCTTCCTCTGG
GTACTTCTTTTCATATGCTGCAAACTTTGCACTCCAGTCAGATTCAAGAGTAGCTCCTTC
AGGTGTATGACGACTCCAGTGGCTAGAAAAGTGCAAGTCAAACAGTACGTCATCAAAGCA
AATTCAAAGCAATAAAACCAAACATAAGCCTGCTTTGGATTTACTTACCTTTTAACATCG
TCAGGTACCTGGAACGGCTCATACGGCCATCCAAGGTTATTTCTGGTAGCCTCAACTTCT
TTCTTGCCAAGTGCAGCTCCATGGACACTGTATGAGTTCGCCTTGTTGGGAGACCCATAA
CCAATGGTAGTAGTGACCTGAATTCATTGGGTTACAAGCAATATGGTAAATCAATATCAA
AGGTCTTTAGACCAATCGATGTTTGATGGTTCGAAAAATTGTGTAGTTACCTTGATCAAT
GTAGGCTTGTCTGTAACAGCTTTAGCTTCCTTAATGGCAGCACGGATCTCGTCATACCCA
GTGTTTCCATtcttcacccagataacatgccatccaagggcttcgaaacgctggtccacg
ttctcagtgaaggcaatttctgtgtctccatcaatggaaatgtgattgtcatcgtagaaa
gcaatgAGCTTTCCAAGTCCCCAGTGGCCAGCTAGAGAGCAAGCTTCATTAGAAATACCC
TCCATCTGACAACCATCTCCAAGGATCGCATATCTAGACAACCAATCAAAAAAAGTATCT
CTTACATCAGAGCTATATACAAACCAAGAACGACAACATAAGTATGGGCATATATTACGT
GTAGTGGTCGACAACTTNNNNNNNNNNATGGCCAGCTAGCGAGCAAGCTTCATTAGAAAT
ACCCTCCATCTGACAACCATCTCCAAGGATCGCATATCTAGACAACCAATCAAAAACAGT
ATCTCTTACATCAGAGCTATATACAAACCAAGAACGACAACATAAGTATGGGCATATATT
ACGTGTAGTGGTCGACAACTTCAGCATCAGGTTTGTTGAATCTAGCAGCCAAATGCTTCT
CAGCAAGAGCTAAACCAACAGCATTAGCGATTCCTTGTCCAAGAGGACCTGCATAGCAGC
CAAAGCAGAGAGCACAACTGTAAATTATAGAAAGTTTCTGTGAAATTTTACATGAACCAT
AGGCCAAAAGAAGCAAAATCTCAAACCAGTAGTGACTTCAATTCCAGGAGTCTCGAAATT
CTCAGGATGTCCTGGTGTCTTGCTTCCCCATTGACGGAACTGCTTCAAATCTTCCTCCTA
ATAAACAAATCCAAACACTTTTTCAGTGAATGACTTTCAACTTCTTTAAGCATCCATCAT
ATGAACATGAAAACAGATTCAATCTATGAATTTCAAAGGTAAATCTATCCACTAAAGTTA
CTACATTCATCAATTACGATCAGATCGAAAGCCATTAAACAAAGAAGAGATCACAAACCT
GGACGCTGTCGTAGCCAGCAAGATGAAGCAACGCGTAAAGCAACATACATCCATGTCCAG
CAGATAGAACGAATCGGTCacGGTTGAACNNNNNNNNNNGACCTGGACACTGTCGTAGCC
AGCAAGATGAAGCAACGCGTAAAGCAACATACATCCATGTCCAGCAGATAGAACGAATCG
GTCACGGTTGAACCAATAAGGGTTCTTGGGGTTATACCTCATGACCTCATCATACAAAAT
GTGAGCCATCGGAGCACAACCCATAGGAAGACCAGGATGACCTGATTTCGCCTTCTCCAC
CGCATCGATAGCCAAAAACCTAATCGAGTTGACCGATTTGTCAACAATCGACGAATCAGT
GGTTGGCTCAACAGTCTCAACAGCTGCAGCGCGAACAAGAGGACGGAGAGAACGGTTTTT
GTTCATGGATTGAGCGATACGTCGACGAGACGAAGCAGAGGCACGTGAACCGGTGGATTT
GAGTCCAGAGAAAGCTGGTAAAGATCCACGTTGGTCAGAGCCATGGTGAGAGATTGCACG
AGCTAGGAGAGCTTGAGAGAGAGCGAGGGAAGAAGTAGAAGCCATAGTTTTTTTTCCGCT
CTCTTGTGATAGAGAGAGAGAAGAAGAAGAAGGTGTGTGTGATGATGGTGAAGAAATGAA
GAAGATGTGAGACTCTCTGCAACTCTTATTTTATGAGCAAGATGATTTTTAGCCAATCAA
ACAAAATTTCGCCATCTCTTCGTCTTCACTAAGGGACAACTTGGATCAAATCTGACCGTT
GGATCTCACTAAAGGGTATAATCGTGACCGTTGATTAAGGCTAAGAGTTTAGTGATCATC
TATGCCTTTCGCTATTTTTATTACCATTTTCCTTTTTGAGTTTTTTCAAATAGTTCTTTG
GATATTCCGCCATAATGAAATCGGATAAAATATTTAAATGAGAGAAAAAAATCCTAAGGT
ACGACAAAAAAAAGGAGTTATTTTTATACAAAACCAGAAAGAGATTCAAGTAACGAGCCT
ACCAATTCTGGTTAAGCCGGTTTAAAAAGCACCCAAAGATGGAAAGTCTAGACCATTGAA
ACTACGTAAAGGAAGGTTATAGGCCCAAAATAAGAACGTGGCCCAATAATACCTATGGGC
CTTAAAATTTAAACTCATTCACCGTCGACTTCACCGATCTCGTGATATTCCGGTGGTTCT
ACACTGATAGAAAATTATCGGCGGGCGGGAATTTATTGAATCCCTTTCTCTTTCCAGTAA
TGGCATCTAGAGCAGAGGAAAGGTCGCCGACGAAGATCGAAATCGAAACAGCGGTTAAAA
TGGAAGAGGAAGAAGACGACGAGCATGATTCTAAGGAGAGAGTTCTACAGAGGTACTTTT
TACAAGAATGGAAGCTCGTTAAATCCCTTCTCGATGATATCGTTTCAAATGGCCGTGTCG
TTGATCCTACTTCTGTTCATAAGATCCGATCCATTGTACGCTTCTTAGTCTTTTGACTTC
ATCTACTTGATCTATGTTTCAGTATCATGTTGATTTACTTTCTCCGACTTTGTTTTGTTA
TATTGTAGATGGATAAATACCAGGAACAAGGTCAACTAGTGGAACCTTACTTAGAGAGTA
TAGTTTCTCCATTAATGTTTATCATCCGCTCCAAAACAGTTGATTTAGAAGCCAGACCTG
ATGAAATTCTTGAGATTATTAAGCCAATTAGCATCATTATCTATGCTTTAGTTACCGTAT
GTGGGTACAAAGCTGTTATCAAGTTCTTTCCGCATCAAGTTTCCGATCTGGAACTCGCCG
TGTTGCTCCTGGAGAAGTGCCATAGTACAAATTCTGTTTCTGCCTTGAGGCAGGAAAGCA
CTGGAGAAATGGAGGCCAAATGTGTTACTCTTTTGTGGCTTTCAATCCTTGTGTTGGTTC
CGTTTGATATTTCTTCTGTTGATACAAGCATTGCTGATGACAAGACCTTTGGTGTGGACG
ACCTTGCTCCTTTGGTATTGAAGATATTAGGTTTCTGTAAGGACTATCTGTGCAGTGCTG
GACCAATGCGCAGGATATCCGGATTGCTTCTATCTAAGCTTTTAACCCGTCCGGATATGG
GAAAAGCTTTTTCAAGGTCTGTTCCTACCACCATCAGTGCTTCAGTTTGCTTCACTTTGA
ACACTTAAGATTGTTTATATACTGCTCTTTACTCTTGTAACCTGTACAGTTTACTCACTG
TGAATGGATGAACTAATTTTTCTTTGTTCTATTGTGGCATTTCTGTTTCAGCTTTTTTGA
GTGGACACATGAAGTTTTATCTTCTAAGGAAGATAGTGTCACGAACCACTTTCGCTTGCT
TGGTGTAATGGAAGCTTTGTCTGCCATTTTTAAGGTTTCTTCTGTTTGTAACCTGGAGTT
GTTCTCTTTGTTTTAATTTTGGTCCATACTTAACACGTCAAACATATATATAGATGTCTG
TAAGTACAGAATCAATTTGATTTGCCTGTTTTTATCTTGTACAAATATTGCTGGTTTTTA
TTACTTAACCTGTTGCAATTTGCTTCTGAATCTAATATGTCTACTCATGTTGGCAGACTG
CTAGCCGGAAAGTGTTGCTAGATGTGCTTCCTATTGTTTTGAATGATGTGACCGTGCTAA
GCAAATCAAATGCGGCGGCTAAAAGTTCTCTGCTTCGCAAGTATTTGATCAAGTTAACTC
AGAGGATAGGGCTTGTTTGTCTTCCTCATCGCTCACCTTCCTGGCGCTATGTGGTACTTA
CCTTTTTGCTTGTAGACTAGTAGTGCAAAGAGCGCTAAGATGGGTTTTATAATCTTTGGT
AGTCATTTTCAGTTAGTCATCCAAGACTTATTTATTGAATTACCTGCAGGCTCAAACTGT
CTCTCTTTCTGAGAATATGTCTACGAGTTCATCCCAAAGATTGCCGCCTGATCATACTGT
GACTGCCATCTTACAACCAGAAAGTTTGGATGATCAAGAGGATGAAGATATGGATGTTCC
AGAAATCTTAGAAGAGATTATTGAAATGCTACTCTCGGGTTTGAGGGACACGGTATGTTT
AAAGGGTGAGATACTACTGTTAGGCTGATAACTTGAGGTGGTCGTGTCTCAACTTATACG
ACTAGATGCCCACACAATAATTTGAGTATAAGTACGCTGCTTTGTACCAAGTTGTAGACT
AGAGTAACCAGATAATACTTAAACAAATCTTGAATGTTATAAATATCTGACATGTCACGT
AAAGCTGTGATGAGCCTGAATTAATATCTAATGTGAACTTTCCACCACATGAAACTTTGA
GCTGCCAACCAGACAATCGCACATGTTACTAGTTTCTTGAAGCATTGTCCTTTTGAAACT
TTGCCATTTTCTAAACCGTGTAGGACACCGTGGTTCGTTGGTCTGCTGCGAAGGGTATAG
GTCGTGTAACTTCACGTCTAACATCTGTTCTGTCTGAAGAGGTGTTGTCATCTGTATTGG
AGCTGTTTTCACCAGGAGAGGTACTCGTAATGGATATATGGCAGCATGGCTTTCGTGTAC
TTAAAATCCAATTAAAAGCATGCATTTTAGCTGACAGTTATTGTAATTTTCATGATATTC
AGGGAGATGGTTCATGGCATGGGGGTTGTTTGGCCTTAGCTGAACTGGCTCGTAGAGGGT
TACTTTTGCCTAGAAGTTTTNNNNNNNNNNNNNNNNNNNNNNNNNNNNNNNNNNNNNNNN
NNNNNNNNNNNNNNNNNNNNNNNNNNNNNNNNNNNNNNNNNNNNNNNNNNNNNNNNNNNN
NNNNNNNNNNNNNNNNNNNNNNNNNNNNNNNNNNNNNNNNNNNNNNNNNNNNNNNNNNNN
NNNNNNNATGAATTTACATCTAAATATCATTTACAGGCACTCCATTATGATGTTCGCCGT
GGTCCACACAGTGTTGGATCTCATGTGCGTGATGCAGCTGCCTATGTTTGTTGGGCATTT
GGACGTGCCTATTCCCACAAAGATATGAAAAACGTGCTGGATCAGCTTGCTCCAGATTTA
TTGATAGTGGGTTCCTTTGATAGAGAGGTATTAATCACCCTTTTGACTATAAATTTTTCG
CCGTTTCTTGCTTGATTTGAAGCACTCTGTTTTTGTAGATCTCTTCACTTCGTAAAATTT
ATTGATTTCTTTTGTCAGGTGAACTGTAGAAGGGCTGCTGCCGCTGCTTTCCAAGAGAAT
GTTGGAAGACAAGGAAATTACCCTCATGGGATTGACATAGTGAACATAGCTGATTATTTT
TCCCTTTCTTCTCGGGTGAACTCTTACCTTCAGGTTGCTGTTTCCATTGCTCAATATGAA
GGGTATCTATATCCTTTTGTGGATGAATTGCTATACAAAAAGATCTGCCACTGGGTATGC
TTATCTTAGGCACTGTTTGATATTGGTTTACCTCTGATTTATCTGCAGTTCTAATATCTC
TTTAATGCCCTGCTTGTATTAATGGGGAACGGTTTTCCCTTAAGTGTTCAACAACTAATT
TCAAAATTCAACAGCACATGAACTAGAGCCAATAGCTTGATTGGGAACTGTATCAAATCA
TTGTTCCTAGTTGTAGCTTTCATAATATGTTAATGATTCAATCTTATGATATCAGGATAA
AAGCTTGAGAGAACTTGCTGCAGAAGCTCTTGCTGCTCTTGTTAAGTACGAGCCTAAGCA
CTTTGCCAACTATGTGTTGGAGAAACTAATTCCTTGTACCCTTTCAACTGATTTGTGCAT
GCGCCATGGTGCAACATTGGCAGCTGGAGAGGTTGTGTTGGCTCTGCACCAGTGTGGCTA
TGTCCTTTCTGCTGGTTGGTACCACCTATTTTTCAGTTTTGGCTTTTATGGCATTTTTGC
ATTTGCAAGTACAGATCACTTTAGTATGGAAAACCAAAATATGGGAACCATCTTGGAATC
TAGACTTTGTTAGCTGATTTTTTATCAGATGAAAATTAACAGAGCTTGATGGTCGGCATC
GTTATCCCTTATAATTAAGGTTCCTATTGCACTCAATTTTTACAGATAGCCAAAAGAGTA
TGGCTGGGATTGTTCCTTCCATTGAGAAAGCACGCCTTTACCGTGGAAAAGGTGGAGAAA
TAATGCGACTGGCTGTCTCACGGTTTATCGAGTGTATCTCGCTATCTCATGTGACATTAG
CTGAAAGAACAGAACGGATCTTGCTTGATACTCTCACTGAGAATTTAAGACATCCCAATT
CTCAAATACAGGTACCTCTCTTTCTAAATGTCAATGAAGTTATTTATTTTCATCCAGTTA
GCAGAATTCATTAGTTGACGAGTTTCACTTATTATACAGAATGCAGCTGTCAGTGCTGTT
AAACAGCTTGTGCAATCCTATCTCGTTGGCAATGATAAGAAATCTGTTGATTTAATATCA
AAACACCTAAAACATCTAACGGACCCAAATGTAGCTGTCCGAAGAGGTTCTGCACTTGCA
CTAGGTGTCTTGCCATATGAACTATTGACTGCAAAATGGAAGGATATAGTTTTGAAGCTC
TGCAGTGCATGTAAGATAGAGGTAAGGAAGACTATATATGACTTCATTACAGAATGATTT
AATTGACTCTGGATAACAGAATGAATAAACTGACTTTGATCGATGTTTTTTCTTCCAAGC
AGGTGAACCCTGAAGACAGAGATGCAGAGGCACGTGTGAATGCTGTAAAAGGACTCACAT
CCGTGTGTGAGACTCTTACTCAGAAAAGGGCTAGTGATCCTGAAAACGATGACCTGTCTC
TTTTTCTTCTTATCAAGACTGAAGTGATGGATACTTTACTGAAAGCTCTTGATGACTATT
CAGTTGATAACCGAGGTGATGTAGGTTCTTGGGTTCGTGAAGCTGCAGTCCATGGCCTTG
AGAAGTGTACATATATCCTCTGTAAGAAAATCGGAACAAATTCAGAGTGTGATCATAACA
ATGATACGTCCTCACTTTTCGATTCAAATCTTGCGACCCGTCTAATTGGAGGTATTGTGA
AGCAAGGAGTGGAGAAAATGGATAAACTAAGAGAAACAGCTGCGAAGGTTCTTCAACGGA
TTTTGTATCACAAATCTGTTTCCGTCCCTCATATACCTCATAGAGAAAAACTGGAAGAAA
TTCTTCCCAACAAGGCAAGCTTACAGTGGGCGGTAAGCTGATCCTGGAGACTTGGTTGCT
TTGTCGTTTATTTGATGGAACTTTTTATCTGACTATAAGTTACCTATCTTCCTTTATAGG
TTCCGGCTTTCTCTTTCCCACGTTTTGTGCAGCTATTAAAACTCCGTTGCTACAGCAAAG
AGGTGATGTCTGGATTAGTAATTTCTATTGGAGGATTACAAGATTCACTTAGAAAGGCTT
CTCTCGTTGCATTGTTGGAGTATATGAGGGAAGGTGAAGCTAAAGACCCTAAAGAACAAC
AATCCAGAGAGTCTGCACTGGGAGATGACATTCTCTGGATACTTCAAGAGTACAAGAAAT
GTGACAGAGTTATGGTACCCTGTCTACAGGTAAAACACCCCGTCTTATTATATAGTAATG
TCTACTTCCATGTGGTTATGTCTTAACCTCTCTCTTTTACACAGACAATTGAGATCCTCT
TCAGCAGCAAGATCTTTCTGAATCNNNNNNNNNNCCTCTACTTCCATGTGGTTATGTCTT
AACCTCTCTCTTTTACACAGACAATTGAGATCCTCTTCAGCAGCAAGATCTTTCTGAATC
TAGAGGTTGGTTTAAAATTTTCCTCTTTAGATAGAATTGCCAAAGGTTATAGATTGATTC
TAAACACATTCCATACAATGCTAATCTGTCATCATTTTATTTCAGTCTTATACGTTGAGT
TTCTACACGGGTGCCATGGATTCTCTAGCCATCGAACTAAGAGCTTCTAAGGATTTCACA
AAGTTAAAAGCAGGCCTTGCAATACTTGGATATANNNNNNNNNNTTCTTTGGATAGAACT
GCCAAAGGTTATAGATTGATTCTAACACAATCCATACCAAGCTAATCTGTCATCATTTTA
TTTCAGTCTTACACGTTGAGTTTCTACGCGAGTGCCATGGATTCTCTAGCCATCGAACTA
AGAGCTTCTAAGGATTTCACAAAGTTAAAAGCAGGCCTTGCAATACTTGGATATATCGCT
TCAGTCTCACATCCCATCAGCACAAAAGCATTCTCTCAGCTTCTATCATTCCTTGGCCAC
CGATACCCAATGGTTCTGGTCACTTCAATATTAAACACATTCTATCTCCATCTTAAAAAT
ATTTTGGTTACTCAAGACATTTTGTTTTCACATGATCCAGATCCGAAAGGCGGCAGCTGA
ACAAGTCTATCTTGCTCTACTTCAAAACGGAATCTTAGTGACAGAGGAGNNNNNNNNNNN
NNNNNNNNNNNNNNNNNNNNNNNNNNNNNNNNNNNNNNNNNNNNNNNNNGAAGATGGAGA
AAGTGATAGAGATAATTTCAGAATCTTGTTGGGAAGCAGACATGGAATCGACTAAGACTC
AGAGGTTAGAGTTGTGCGAATTGGCTGGTTTAGACCATGAAGTAGTGTTCAAGACAAGAA
ACAGATTGGCGACTAGGGATATAGCCGGGAATGAAACGACTGCGTCTGACGAGAACGCGT
CTTACTCTTCCTTGGTCGATTCCTCTGGCTTTTGATTTCACGCTTTGTCCTTGAATCAGT
TTTGTCCCTCTTGTTTTTAGCATCGTTTTGGTTTTGTTCTGTTGGTATTTTCGTCCACGA
TTAAAAAAATTTCTTCTATGATCTCAGGACGAGCCAGCTGCTACAAAAGAAAAAAAGAAA
GAAAAAAAAACCCTAATAATGACTAGACCGACCGACCTAAGACGATACTAAAAAACCTCT
TAGCCGCTTTCTTATTGTTCGCGTTAGAGCCAAATTTAAATTCGTGAAATCTCTAGTCAT
CAAGGACGCGTAAGGACGAAGAAAAGACCAAACAAGTGAGCTCTGATTATAAAGTTTCAT
TTTTTTCTTCTTTTCCCTTGCGTATGTATCAACTACACTAAAACTTGCATATCGATTTCA
CATTGCAGCCTCCAAGGTCGAAGCCAGAAATCAATAGTGGATATGGAGGCAAAGGTATTT
ATATATATCCATATTCAAGTGGCTATGTATCTTGCGCGGATGGTGACAATCGAGGTTTTG
ATTTGCAGCAATACTTTGAGAAGAGATTGATGTATCTTGCAGCAGAGAAAAAAAAGGGAG
AGAATCCATACCCACACAAGTTTTTAGTGTCCATGTCAATCTCTGAATTCATTGAAAAGT
ATACTACTTTAAGCAACGGAGACCATGTTGAAGACGACCAAGTTTCTCTAGCTGGTATGA
TACACCCATCAATGAAGTTTGTTAAGTTTTGCATTGAAAAGAGTAATATTTATTCAACCT
TTTTTTTTTTTGAATTTGGTAGGACGGATAATGAGCAGGAGATCTTCCTCTAGCAAGCTT
TTCTTCTATGATCTACATAAGTGTGGTTCTAGGGTCCAAGTTACAGTTGATGCAAGGTGA
CTAATTGGTTTTACTTATTCTACTTAGAGTTGTTTCTGTTTAACTTGATTTTTTTTAACT
TTGTGATGCCTTAGTAAGTCAGAATTAGATGAAGCTGAGTTTACGAGGGTCCATGCTAAT
GTTAAGCATGGAGATATTGTCGGTGTCACTGGATTTCCAGGTTCCTAAAGCCTCTTTATT
TTTTCTGATTACCGCATATTCTCTGTATCTTTATCTGAACACATATTGTCCTGTCTCCAG
GAAAAACTAAGAGGGGAGAGCTAAGTATCTTCCCACGATCGTTTACTGTGTTGTCTCATT
GCCTCCACATGTTGCAAAAGCCTGGTCCTGATGATCTTGGGCCTAACTGGGTTCCAGGAA
AGCCTAGAACTCCAGAAACTTATATTCTTAAAGATCAGGTACCATTAAACTTTTGCTCTG
AATTGGATTATTTATGTTTTCCAGTTTTTTCTTTTCTTTTTTCGTGTCCCAAAGATTCTG
TCATCCTATCAGTCTGTTTCATTTGTGTCAGGAAATTCGGTATCGCCAGCGTTACCTTGA
CTTGATGCTAAACGATGAGGTCTGCCAGATATTCATGACCAAAACTAAGATAATCAAATA
CATTAGAAAATACCTTGATGATCTTGATTTCTTGGAGGTACAGTGTTTCTCTTTTTTCTC
TCAACAAAACTTTCCATACGTTGTTTTCAGTTTGTTTGCGAATTTGATACAATGTATGAA
CTTTCTTACTTAGGTTGAGACACCTATGATGAATATGATTGCTGGTGGAGCAGCTGCACG
TCGATTTGCGACCCATCACAATGATATGAATATGAAGATGTTCATGCGTATCACACCAGA
ACTCTATCTTAAGCAGCTTGTTGTTGGCGGTTTTGATCGTGTTTACGAGATAGGAAAGCA
GTTCAGAAATGAGGGTATTGACTTGACACACAATCCAGAGTTCACCACCTGCGAGTTCTA
TATGGCTTTCGCAGACTACAATGACTTGATGGAGATGTCTGAGAAATTGCTCAGTGGTAT
GGCGAATACCTCTGCTTTCCACTGAGTGCTATGTTTACGTTTTGAACCAACCTTACTTAA
CATTCTCTTCCTGTTGCAGGTATGGTGAAGGAATTAACAGGTAGCTATAAAATCAAATAC
CACGCTAATGGGTACAATAAGGAGCCAATTGAAATCGACTTCACTCCTCCATTCAGGTTC
ATGAAATATTTTGATGGATCATTCCTAAGATCAGGACAGAGCTCTTCTTTTTTTTGGGAA
TGATCTGATCTTCTTTATTTATTTCTCTAGGAGGATTGAGATGATGGTAGAGTTAGACAA
GGTGGCCAACCTTAATATACCAAAAGATTTGGCTAGCTGGGAAGCTAACAAGTATCTGAT
TGATGCATGTGAGAGGTTTGGTGTCACATGCCCACCTCCTAAAACGACAGCTCGTTTGTT
AGAGAAAGTAATGCTATCCCCTAATAATATCAATTGGAAGTTATGTGATCACTTCATGCT
TATTTAAGATATCTGTAATGTTTTCACTGTGTAGCTTGTTGGACACTTTCTGGAAGGGAC
ATGTGTTAACCCCACTTTCATAATGAACCAACCCAAGATTATGAGTCCATTGGCAAAATG
TCACAGATCCAACGAGTTCCTGACTGAACGATTTGAGTTGTTCGTCAACCAACACGAAGT
AAGCTTTATATATAGGAATCGTGATATATCTTTTTTTGTTATTTGGTTAAGCAGAGTTCC
TTCCTCTCTACTAAACTGTTTTATTTGGTTGCAGCTTTGCAATGCCTACACTGAGTTGAA
TGATCCTGTGGAACAGCGGCAGCGCTTTGCTGATCAGCTCAAGGTATATTTGAAGCCATC
ACCACACTCCTAGTAATCTTAGCCCCTCGCTCTCTCTCTCTTTCTCTCAACCTTGATGAT
TTCAGGATCGACGATATGGAGATGATGAAGCTATGGATGAGACGTTTTGCACGGCTCTAG
AATATGGATTGCCTCCTACAGGTGGTTGGGGAATGGGAATAGACAGGCTTGTTATGTTGC
TTACCGACTCACAGAACATTAAGGTCCCTCTTTAATCTGAATACAGTCTAGGAAAATCCA
GTGGACTAGTATATATTTTCTTACTCATGTTCTGAATTTTGTTGTAGGAGGTTCTCCTCT
TCCCAACAATGAAGCCTGGTCAGGACGAGCCAGCTGCGCTGCGACAGGTAAAACCAAATA
TATCTATTATACATACTCCTTGATCTTGATCTGTTTAGTGTTTTAGATGTTGTGCCATTC
TTATAGGAAATTGTTCATGTGATTCCTTTTATTCTTCTTACAGTGGAAACAGACAACCGA
ATCGACTGAAGAAGACTTGTGTTGTGGACTTTGCATTATCTTTTGTTTACTATTTATATT
ATGTTATGCATGCTTTAAGGTTTTAACATGATTAAAAGAAGAAAAAACTCAAAAAGAAAA
GACTTGGGTAGTTGTTAAGGTAAAGCATGTAGAAGAACAATATTTTGAAAACATCTTAAA
TATATATGTTGGCATTGATATAATGTTGAAGATTCATTCAAGAGTCAAAAGTGACTCAAA
CCCCGGCTGAAAACGGCACACCGGTGATAGGGATCCAAGAATCTCCTTGAATAAATCGGC
TGACGGTGAACGGAGAAGCCTCCTCCTGGCCGCAAAGAACGTGAAATCCCGGCCAGTTCA
CCCTTCTGCTTGTCCCTGCTCCAGCTCCGGTGTTCATAAACTCGCCGTAATACAACGTTG
ACAGAGCATAACTGCCACTCCATTCTCTCCACCCTCTCGGGTCAATTAACTCGTCGATAT
CCGTTTTGAGAAACACTGTCCGTGAGTACTTCTTCCATGGCCGTCCCAAGTAGCTCTTAA
ACCGGCCTTTTACCGCCTCGAATTCTGGTGCGGCCCTGATCCGTGAGTGTTGGATCGAAA
TGCCTATTCAAGTAACCGTAAACAAAAAATCCATCAGAAAACCGGTTAACATTAACCATG
GATTTCAATACGAATTTCGGTTAGGTTTTGGTTAAAAACTGGTTTCCAATTCGATTTCTG
TTCAAGTTTGATTATAATATTACTCAAACGTATACTTAAAAAGTTTAATTCGGTTTTCTT
CCCTTTCGCATGCATTCGTCTTTGGATTTTCATATGAACAAATTTAAAAAAAAACAATTT
TATAAGAAGGATCGGTTGGTTCTAATAGTTTGGTCTAGTTGATGACTTCTAATATGATAG
TCAAGAATGAGTCAAACAAAAGAGTACCTGAATTTGAATGTGGGTCGTCTCTACCTTGAG
CTGTGATCATATTGCCTTGATGATCCATAGGCCGTCTCACAAATATATCACAGTTCTGAA
AAACAGCTACCGCATCTCCAAATATGAAATCAATCGTACCTATCCAAAAAAATTTCCCAA
AAATTCTTAATCCATATAATTAATGATGATCATTAGTTTCTTCTATATTTATGTATAACC
TTAAGCAATTTAATTATATATACATGGGTACCATAAATATGACAATCGCGGTAGAATTGA
CGAAGTGAGTGCGTGAAAAGAGTGTCTTGGTATCCTTTGAAACTACACCGATAAAATAAA
GACAAGTCCGAGCTCACTCTCAACGCCACAGCTTGATGTTTATATGGTCCTGCAGTGTTC
TCGAATGTCATGTCCCGTGCCCAAAATCCATCCCCGGACACTCCTATATAACAAGTAAGC
AGTAAATATCCAACATGCATGATATATGAAGATTTCTAGAATGTTTATATATATATTTTA
TACCAAATGTTGCTGATCCATAAGTCGTGGAACCATCCGGGACGTTTTGGTTATTGGTGA
CGATTGTACGGTCCATACCATCACCAACTAGCATGATGTTTTTCATGTGTCTATCTATAT
CGACTTTGTCGTTATAAACACCAGCTTTTATGTAGATTATCACTCTATTCAACCGACTTT
TACCCATTCTTGAAACGGCGGCTAACGCTTGGTTTATCGTCCGATGAGTCCCCGAACCGT
CCTGAGCCACCACGAAATCTGCCCTTGAACTTGTTGGATTCCATGACATTAACATTCCAC
CGCTTTGGTTTGGTCTCGTTGGTCCATGGTATGGTCTTCCGGGACCATGATTTGGTCTAG
TTGGTCCATGATTTGGTCTCGTTGTTCCATGGCTCTGTCTCCCTGGTCCATGCAGCCCTA
CAAAGTGTTGTTAGAGATCCATAATAGATAAACCATGATATCTCATACAAAAATTTATTC
GGAGTCTACAATCGTTATTTAGTGATGAAACATGATGAAATCGATCATTACCCAATTTGA
CAAGCAGAGCGATGCATATGCATTGTATCATTTTATTTAATTATGTATACATGAATGTAT
GTGTAAACTTTCTTACTCTTTTTCATATGACCTCTAGACTTTTTGTAGAAAGCCAAAGCT
TCATGGAGCACGAACGTGACGTTGCTATGGACCAAAGGCTTATGACCTTCACGTTGCTGA
ACCAAACCGTCTAAACAAGTGTGATGGTTCGCAAGCACGCCACTTAGCCACGTTCTAACA
TCTTCAACGGTAAAATTCTCATGAGCCACGACAAGTTTCGATAGCCTAGCTTCACTCTCA
TCGTAGAGCTTCTCACATTCACTTAATCCCAAATTATAATAACTACTAGTAGCAACTTCA
CTCGTTGCCTCAACCACAGCCACTGACCCAAAACTAGCCCGGGCTTCAACCACAGCTGTT
CGAGCCATCTCAAGTACATCCAATTCGGCTGTGTTTGAGGCGGTTACGACGGCTGCAATG
GCTAGCAAGAACATGATGGTGATTAAGTCGGTTACTTTTACAAACGTGTACATTTTTAGT
AGATGTTATTATAAGATTGTTGTAGTGTTTTAGTAATTTTCTTGAAATGCGTTTTAAGTA
AATGATTATTGTTGTTGTTGTGTATTTAAAAGCAAACGAAGAATGGAACTTGTCGTAGAA
ACGTAGATGAAGATGGTGGCGAGGAATCTAACACATGGAGAGAGAGATAAGGCACGTGTG
AGACTATGTGTAAGCTTTTGTTTATATGATTATTGATGGCCCATGCATATGAGACTAACT
TCATTAATTACGTTATACATTTCAGGTTGTAAATTAGTGCGACGCTGTATCAAAGTGACT
AAACGTATACGTCTATGTGTCGAGAACATAACTTTAAGTTGTTCTTCTTCATAAGTTTAT
TATTTTCAAAGGCTGAGACTTGAGAGATTACTGGATTAAACCTAAATTTTTATATACTGG
TATATAATAATAAAACTTTTTGAAGGAAATCATAATCCCATTATTACAATGGATATGATA
GCTTTTCCCGTACCACAAAAAAAAAAAAa
