# Supplementary material for: Validation of SNP Allele Frequencies Determined by Pooled Next-Generation Sequencing in Natural Populations of a Non-Model Plant Species
Source: PLoS One. 2013 Nov 7;8(11):e80422. doi: 10.1371/journal.pone.0080422 (PMC3820589; doi:10.1371/journal.pone.0080422)
Supplement: File S2 — Contigs of the A. halleri de novo assembly containing the validated SNPs. This zip file contains the contigs covering the nine validated SNPs, whose positions are given in Table 2. The contigs were assembled using the Brusio population. (ZIP) [file pone.0080422.s002.zip › Supporting Information S2/NODE_171306.fas]

>NODE_171306
GATTTGGATTTGAGCTATAAATCACCATTTGACCTTATTTGGCTATATAAATCTGAGATT
GAGATTCGATTCCGTTGTGGCATTCATCGAATTTTGGATGCTTTATTTTGATCATACGAA
ACCATGTTGAATCCTTGAATTGCATTGGATGGATTCAGGTATGGGAGCTGCTTATGGAAC
CGCAAAGAGTGGTGTTGGTGTGGCTTCTATGGGAGTTATGAGGCCTGAGTTGGTCATGAA
ATCTATTGTCCCTGTTGTTATGGCTGGTGTTTTGGGTATCTATGGATTGATCATTGCTGT
TATCATCAGTACCGGGATTAACCCCAAGGCTAAGTCTTACTACCTCTTTGATGGATACGC
ACATCTTTCGTCTGGTCTTGCTTGTGGTCTTGCTGGTCTTTCAGCTGGGATGGCCATTGG
GATTGTGGGTGATGCCGGTGTCAGGTTTGTCTCTCGTCCTGCAACTTATAAGCTTTGAGG
TATTATGGACATTGGTGTTTGACTGGTCCTTTTCCGATTCTTTTCAGGGCAAATGCTCAG
CAGCCTAAGCTCTTTGTCGGGATGATTCTTATCCTTATCTTTGCAGAAGCGCTCGCTCTT
TACGGGCTTATTGTGGGAATCATCCTTTCCTCACGAGCTGGCCAGTCTAGAGCGGAATGA
GAAAGTAAACCACAAGATTGCTCAAAGCTACTTCCTTTACTTTTGTGTGTGTTTTGTTTA
ATCGTGCTTAGTATGTATCATCGGGACCAAAAAATTTACTGGATACTTGGAAATTGTTTC
GGAAGCAAAACCGCCTATCGTCATCTCATCTCCTTTTCTTTTCCGGTGGTTACTCTCCGA
TGTAGAATTTTTATTGTTTGATTCTGTAATAAAAAGCTTTGAGGAGCTTGGTATGTTTTT
GTATTCTTGTATTTGTCCTGAGGAAGTTAAATACATTTATTTGGAAAGAAGTTTGCTTAT
TATGAAATTAGCCTGCCATGTATCATGTATCTTGCTACCTCTGTTTTTGTGTTCCAATCT
TTTATATGATTCACAAGAAAATTCATATTGTACGTTTTTGTGAGAAAAGTTTGAAGGAAA
ACAAGTTAAACTTGTGCCTTGACACATCTTTGATGAATTTGTCTTGTTAGGTTTTTTCTT
GACTTCATTTCGAGATAAAGTTTTTGTATTTTTTGTTTTTGTTTGCTTTAATATGTCAAG
ATAAAATACAAAAATGTTTTTAACTTTTTGTTAAAAGTTTTACAAATAATAAACACAAAC
GGTCAGTAAAAAATTTCTTTTGTCATATTCAATTTATATAATACTTAAAAAAATACATTT
ATTTACAATTTATAACACGGTCATTAAAATAAAAATTGTAATTCTCATAAATTATATTAT
TCTAATATAATAATGTGTATTATATAAACATGAACAGAGCCCAAAAATAAAACGATCGCA
GGTTTTAATTTTACAAACAATTTTGTAATATATGTTGTCTTCCTAAATGAAAGATCTATC
CCTAACTGAACAAAGAGCGGTGGATACAAATTTAAATATTGGTGATATAGATATATTAAA
AATTGACCATTATGTTAATTTTATGGTGTAGAAACGCTACGTTTTTGTCATGGGATCTCG
TGACCACAAATTTGCTTTTATGGTTTATTGATTTTGAGTGTTATTGTAGTTGGAAACAAA
AACCAAGAGATTTTGGATCCAAGGTTGAGTAATCTTGCAATTTAAAATGTTCACAGTAGT
TAATCACTCTGAACTCTAAGTCCTCCCACCTTCAAATCAATCATAGGAGTATAACAATTC
GATCATCACGGGTTTGTTTTTCATTTTTTTGCTTTAAGAAACCTTTTTTCTCAGTTTTAC
TTTTTAGTTTTAGGTCCACTTTAACATTTTCAATCTGTAAAGGGGCTAATCAAAGAGTGA
AATTAAATGAATTTACCTTTTTTGAGACAGTCTTTTCACTTGGCAATAAATAAATAATGT
TCATTAACTTCAACTATATGCAAGACTTTTACATTTGATATATAAATTCATACCCAAGGC
TGTCAAACAAAAAAAAAAAAAAAANNNNNNNNNNNNNNNNNNNNNNNNNNNNNNNNNNNN
NNNNNNNNNNNNNNNNNNNNNNNNNNNNNNNNNNNNNNNNNNNNNNNNNNNNNNNNNNNN
NNNNNNNNNNNNNNNNNNNNNNNNNNNNNNNNNNGTATACATCAATATAATACATAGATT
ATAAACGTGCTTAATTGTTTATATGGAGATAACCACCACGACATCTGTCCAAATGGCGAT
CACAAACCTGTTTTCTTGTATTTCTACGTCAACCACAAATTTGCTGTTATTTCACTTTGA
TGTAATCATTATAGACAGTCTTTTTATTGCAGTATTTTTCCAAGAAAAAAAAAACACCGA
ATGAACATGTACATAAAACGTTGGTAATTCGACCAAATTAACTACTAAAATGTCGTTGCT
AATTGAATAATTTCACCTTAGGTTAGGTTGTTGCTAATCAATAAAAAAGAAGAAGAAGAT
GTTATTGTTAAGTTCATTGGTAATTCTCAATCAATTTAACGACAGATAATTGGTTTGGAA
TCCGTTGCTACTATACTTGCTAACATAGTAAAGACAATCAACGAAATTAGCAACAGCAAC
TATGTTTAGTACTAGTAAGTAACACACATACATGTGAGAATAGNNNNNNNNNNCTATTGT
TAAGTTCATTGGTAATTCTCAATCAATTTAACGACAGATAATTGGTTTGGAATCCGTTGC
TACTATACTTGCTATACTTACTAACATAGTAAAGACAATCAACGAAATTAGCAACAGCAA
CTATGTTTAGTACTAGTAAGTAACACACATACATGTGAGAATAGAATACCAGAGAAAAAT
AAACTCAATTATGAACCATATCCCACGTATCAATTAATCATTCAACCGCTTCCCAAAGCC
TAATAAATAGAAGGATTAAATATGTCAGAATCTACCATATGAAAGTTGTGTGGGTTGTCT
TGTCCCACTCACTCTTTTATTAACAACCCCATCGTCCACGACGCCGTTCAAGACGCGGCG
AAACCTAAGCCCTAAAACAATAAAGTCTCAAACATTAAAGGACAACTACACAATTGATTT
CATTTATTTGTCGAATTACTATAGAGTGGAAAAGAAATTGCAACACATGTACAATTCATC
ATTTTCGAATTAAAAGAAAGTCTCATACCTTATAGGATCAAGTGAGACCATCATCTATAC
ATATAAAAACCCACACTTTTCTGAATATAAATTTACGAGTTTTTACCATTGATAAACGCA
TACTCATATGTAAAAGTTACACTTAAAAACGTAAAAGAGTTGAGGCCTTTGTCATATATA
TTTAAGGCCCATATATTTANNNNNNNNNNGATCATAGACGCATACTCATATGTAAAAGTT
ACACTTAAAAACGTAAAAGAGTTGAGGCCTTTGTCATATATATTTAAGGCCCATATATTT
ATAGCCATAGTTTACATTAAGCAAACAATAAACGGAAAATGTTGTTTGCTTTATGACATG
GCAAAATTATTTAACCGCCTTACGTTCACTACAAAAAAAAGATCATTTTATATCACTTAT
TTTGAATATTTGTATTACTTATAATTGATGTAAAAGAATTTTACATCACNNNNNNNNNNT
GGACACGGCAGGTAAAATAGAATAGATTATCGAGAGTACCAAAGTCATTGCGTAGCCTTA
ATTTGACCATCACAACCACATGATAAGGACCTATGTTTAGTAAGTTGGCCGATGGGATTT
TGGGATTTACGATCTCGATTGCGACTATATAATACGAATATCATTAATTTGAGGTATAAT
GCGAATATTTTTTGTATTTCTTTTGAAGATAAAGAGGAATAGAATAGTTTGTATGAAAGA
ACACTAAAAGAAGTGGAATATTCAAGAATAGAATAGAGTACGTGTGCCGTCCGCGTTCAG
TAAACGGCCGTTTACCGCCATCAACGCGTTTTCGTTTCCTTATTCTATTCTTGAATATTC
CACTTCTTTTCTCTTTGATAATTGTTGCATACTCCACTCTTCTTATTGGTATTAGTATCA
CTGATTTTAATCGATTTGCTTTCATCTTATTGCTAGTACAACAATCAAGTTGTTTGTCAA
AAAGTGGATTTATAATTTAGTGTTCCTTCTCAACAACTCAATTATTATGGATGGGCCAAA
TCCATATGTTTCCAGAACTCGATGCTTCTTCACATTTATACTAACAATAACTAAGTAGTT
TTANNNNNNNNNNTGTACGTGTGCCGTCCGCGTTCAGTAAACGGCCGTTTACCGCCATCA
ACGCGTTTTCTTTTCCTTATTCTATTCTTGAATATTCCACTTCTTCTCTCTTTGATAATT
GTTGCATACTCCACTCTTCTTATTGGTATTAGTATCACTGATTTTAATCGATTTGCTTTA
ATCTTATTGCTAGTACAACAATCAAGTTGTTTGTCAAAAAGTGGATTTATAATTTAGTGT
TCCTTCTCAACAACTAAATTATTATGGATGGGCCAAATCCATATGTTTCCAGAACTCGAT
GCTTCTTCACATTTATACTAACAATAACTAAGTAGTTTTAGTTCTATGTTTTCATCACTT
GTCTAAATATTGTGGTTTGTGTTAGTGTAACCCAGTAACAGTGTTATTGATTTGCTACAA
CCCTAATACAAATTTGTANNNNNNNNNNCTTGTCTAAATATTGTGGTTTGTGTTAGTGTA
ACCCAGTAACAGTGTTATTGATTTGCTACAACCCTAATACAAATTTGTATAATATATATG
TGATTAAATGCAGAAAAAAAGAACCCAAACAAGATGATGAAGTGATAGTTGGTTTGGGAT
CCAGGGGAAGGGGATCACACCCCTATGATTTGCTATGCATGAGTTTGATTTCCACTATAT
ATAAACTAAGTTGTTTTGTTTAGACCAATCAAAATTCTTGCATTTCTGACCTATGTGATG
GTAAGTTTACAGAAAACTCATGTCAAAGAACTTGATCACCCTCAAAAATAATAGTTTTTG
GTATCGGGTTTGAGAAATTGACCAGATACCCTCGAAATAGAGTAGGTTTTAGTATTGGGT
TGTGAAATCGATCAGATACCCCCGAAATAGAGTAGGTTTTGGTATCGGGTTTGAGAAATC
GACCAGATACACGATGTTGATCTAAAAGAGTATGCGATAAACAAAAACATGTTAGAAACA
TAGAAAGGTCACTAAATTTATTTACGTGCTTCCAAAATCCATGCAATCAACAAATATGGC
CCTCTCTAATGTTTTCGATCGCATTTAAATATGATAACAGCACCTTATTAAGGAAAAAAC
AAGAACATACACATGGCGTAATCTGATCCGTTGGACTGAAAAAATCCTAGCTCTCGTCGT
TGGATATCGTTTCAGATTCGATAATATCACACGTGTAAAGACGAGCGGCGCAATTTTTAT
TTTTTTAAccTNNNNNNNNNNACACCTTATTAAGGAAAAAACAAGAACATACACATGGCG
TAATCTGATCCGTTGGACTGAAAAAATCATAGCTCTCGTCGTTGGATATCGTTTCAGATT
CGATAATATCACACGTGTAAAGACGAGCGGCGCAATTTTTATTTTTTTAACCTAAAAAGG
GCAAAAGAAGAAGCAGAGACGAAACATCATAAACACAACCACTCCACACGTAAGGACGCC
ACGCGGCGTCTCGTAGCCGAGTGTTCTCTTTAAAACCAGACAGCATCAAGTCATCAACCA
AAATATCACTATTCATTAATGTATTTGTTATTTTCTTTCTCTTTTTACATTATTACTTTG
GTTAATTTATTTAATTACCTGTTTTTTTACATTATTTTATCAGCAACAAAAGAACACTTT
TACTATTGCTACTTGCTAACATGGAAATTTGTCGTCAGGAAAAAAACAAAAAAAAAAGAA
GAAGAACGAAATTTGTCTTAAAACAACTGGTATATTATAGTCAAAAAGCAAAGACATTGT
GTAATGTTTTTTTTTTGTGTGTGTGTGTGATAAAGAGACATTGTCTAAGGTTTAATGGTC
CATTAAGCACATGTTACTACCAAATTACGCAATTATTGGTCATAGACATAGTACTCTAAG
CTTTCAATGGTCCATCCATCTAGTGCAAGTTAAAAACATAGGTTCCTTTTACCAATTTAA
AACTTCGAATACAGTTACTTTCTTTTGTTGTCGTGGTTTGAAAAATAAATTTCAATACAC
TGTTTTACAGAAAAAACCAAAAAATTAAAGTTAGTAGACCAACCAACATGAGTTACACGA
GTTGCCAGTAATTCTCAATGTAGGGGAGATAGAAGATTGATAAACTAAAGATTATAAAGT
TTTTTACAAAATTTAACTGCGGTTGTTGTCCAGTATATATATTTAAAGGTTATTTTTAGA
TTTCTTCTCTATATAAAAAATCCTTCTAACTTGTTACCAAAAAAAAAAACATTTACTTTT
GAATTCTACTTGAAGCCTGTTAGTATTATTCAACATTATTCTGATTTCTAAATTCTAATA
TATGTTATGAAGAAACTCCAAATCATTTTCATACAAAAATTTAAGTATAAGGAATATTCT
CAATTGATTTCTAACATTTTTACAAAATACGTAAAAATGTGCGTTTTTGATATTATTAAT
TCAAAATGTGCAAAGGGGAAAAACGAAGTGGACCAACAGAGTAGAAACAATCTTTTTGAA
CACATCACGTATGAAAAATAGTAAATATCAATCATTGTCTATATGAATGATATATCAGAC
CATATCGCTATTTTTATTACTAATCAGAGTCTGGGAAATTAAAGATAAATTCCATAATAG
GGTGAAAAAAATAAAAATGTTGAAGAAAAAGGAAAATTATATTTTAGGAAATTGTGTGGA
GCCAGGTAACGGGAACAAAAAGTGGACCAATAAAATAAATTGAAGAAACAACACTTAAAA
AAAAAAAAAAAAAAAAaNNNNNNNNNNNNNNNNNNNNNNNNNNNNNNNNNNNNNNNNNNN
NNNNNNNNNNNNNNNNNNNNNNNNNNNNNNNNNNNNNNNNNNNNNNNNNNNNNNNNNNNN
NNNNNNNNNNNNNNNNNNNNNNNNNNNNNNNNNNNNNNNNNNTTCAGTTTCAGTTCGGTT
TCGGTTCTTTCAGTTCTAGAGTTTAGGATCCATATAGGAACCAATCAATTTCGGTTCCGG
TTCCGGTTCTGAAGTTTAGGATCCATCCGAATATTTTTTTCGGATACTTTTAGGTATTTT
AGATATTTTTGGGTATTTTCGAATATTTTCGAGTATTTTTTGGATATTGTAAGTATTTTT
TGATATATTTTCCATATAATTGTTGGTATTTCGGATAGTTTTGGTTATTCAATCTAAAAA
TAACTAATATTTTTAGATATAAACTCATATTTTCGGGTACTCGGAATATTTCGGTTCGGT
TCCGGTTCTTTCGGTTCTGAAATTTAGAATCCATTTGAGTATTTTAAAATTTTGGTTTGG
TTCTAGTTCGGTTATATTTGGTTCGGTTTCAGTTCCGTACTTGTGGTTCGGTTATTTTGC
CCAGCCTAGTTGTGTATATACGAATGGTATATTGGACCGTATCGCTAACTTTTATACTAA
TCAGAGTCTATTTAAAAACATCATGGTTTACTAGTCAAACAACAAATCTAGGATAAATTT
CCTTTAACAGAGTGAAAACAACGGTAAAAATGTTGAAGAAAAAGTATAAAACGTAATCGT
AAATGGGCCCCACGGCCCAAATCAAACTTGCCTCAGTCATAACCTTCTCACGTTGGTTCC
TCCTTCCTCCTTGCTATATAAACAAGTGCCCATTGCCTTCAACAAACTCACGCCTTCTTC
TCTCCTCTTCATTTCCGTCTTCTCCGCTAGGTTTCCGTCTCTGTTTTTTCTTGCATTTCC
CCGTGAAATACTTCACATTCTCTCCTTTTCCTCTTTTTATTTCCTCACCACCTCAAATCC
AGTTCTGCATGGTTGGGAGAATCTTTTAAGAGAATTTTTGTTGGTCTTGGGTTCAGATTT
GGAAAATTTCCTTTTTTTTTTGAGTTTCTTCTGAATTATTCATCGTGGAGATTCTCGGAT
CGGGAAGGGCTGCGAGAGGTGGTTTTCACGGCGGGGATAGATTCATCTTCTGCCTTCTCC
TGAGGGGGTAGCCGAGGCTCCGGCCTCGGCGGTTTTTAAACCCCTACCTTCACAAATTCT
GGGAAATTATTAAAAAAATAAAGCTTCGATTTTTCAGTTTCTGCTCTGTTTTCGCATCTC
GAAAGTTTTTTTTTGTTGTGTTCGAGAATTTCTTTGGAAAGTGAGATTGTTGATCGTTTG
CTGATAAGAGGGTGAAGATAAAGATGCCTGCTTTAGCTTGCGTTGATACGTCCTTTGTTC
CTCCTGGCTACGCCGGTGATGTCTTTATCCCGGCGTCACCAACTTCCGCCGCCGCCGTTG
TTGACAGCTCTTGCCGTTGGTCTACCTCTCTCTCATCGTCTCTCTATCGAATCGATGGAT
GGGGAGCTCCTTATTTCATAGCCAATTCATCTGGTAACATCTCTGTTCGTCCTCATGGCT
CTGAAACTTTACCTCACCAAGACATCGATTTGCTCAAAATCGTTAAGAAGGTGACGGATC
CGAAATCCTCCGGTGGTTTGGGATTGCAGCTCCCGTTAATCGTTCGTTTCCCTGATGTTT
TGAAGAACCGTCTCGAGTGTCTTCAATCTGCGTTTGATTTCGCCATCAAGAGTCAAGGAT
ATGATTCTCATTACCAAGGTGTTTATCCTGTGAAATGTAATCAAGATCGATTCGTTGTTG
AAGATATTGTCAAGTTTGGATCTTCGTTTCGGTTTGGATTAGAAGCTGGTTCCAAACCTG
AGATCCTTCTCGCTATGAGCTGCTTGTGTAAAGGTAATCCTGATGCCTTTCTTGTGTGTA
ATGGATTCAAAGACGCTGAGTATATATCCTTGGCTCTGCTTGGGAGAAAACTGGCGTTGA
ATACTGTGATTGTGCTTGAGCAAGAAGAAGAGCTTGATTTGGTCATTGAGTTGAGCCAAA
AGATGAATGTGAGGCCTGTCATTGGGTTAAGGGCTAAGCTGAGGACTAAGCATTCGGGTC
ATTTCGGATCAACTTCTGGTGAGAAGGGCAAATTTGGTTTGACTACTACTCAGATTGTTC
GTGTGTTGAGGAAGCTGTGTCAGTCTGGTATGCTTGATTGTCTCCAGCTTTTGCATTTTC
ATATTGGGTCACAGATTCCGTCGACTTCGTTGCTCTCTGATGGTGTCGCCGAGGCTGCTC
AGCTTTACTGTGAACTTGTGCGTCTTGGTGCACATATGAAAGTTATTGATATTGGTGGTG
GTTTGGGGATTGACTACGATGGGTCTAAGTCTGGAGAATCGGATCTCTCTGTTGCTTATA
GCCTCGAGGAGTATGCTGAAGCTGTTGTAGCTTCTGTTCGGTTTGTTTGTGACCGGAGGT
CAGTGAAACATCCGGTGATATGCAGCGAAAGCGGTAGAGCGATAGTCTCTCATCATTCTG
TGTTGATCTTTGAAGCTGTTTCAGCGGTTAAACCAATGGTGCATCAAGCGACTCCTGAGG
ATATTCAGTTCCTGCTCGAAGGTAATGAGGAAGCTCGAGCCAATTATGAGGATCTTTACG
CTGCTGTGATGCGTGGAGACCACGAGAGCTGCCTCCTTTATGTCGATCAGCTGAAGCAGA
GGTGTGTTGAAGGTTTCAAAGAAGGTGTTTTGAGCATCGAGCAATTAGCTTCTGTTGATG
GGTTATGCGAGTGGGTGTTGAAGGCTATAGGTGCATCGGATCCAGTTCACACTTACAATA
TCAATCTATCGGTTTTCACTTCGATTCCTGATCTCTGGGGGATTGATCAGCTGTTTCCTA
TAGTTCCTATCCATAAGCTCGATCAAAGGCCCGGGGCTCGTGGAATCCTATCAGATTTAA
CGTGTGATAGTGACGGGAAGATCAACAAGTTCATAGGCGGCGAATCCAGCTTGCCGTTGC
ACGAGCTGGACAACAATGGCGGTGGAGGTGGGTACTTTCTGGGTATGTTCCTTGGAGGGG
CTTACGAGGAGGCTCTCGGTGGAGTCCACAATCTGTTTGGTGGGCCAAGCGTTGTCCGGG
TCTCGCAGAGCGATGGACCACACAGCTTTGCAGTGACGCGAGCCGTGCCTGGTCAGTCCT
CAGCTGATGTTCTCCGAGCAATGCAGCATGAGCCTGAGCTAATGTTTCAGACCCTAAAGC
ACCGAGCAGAGGAAATGATGCATACCAAAGGCGGTAGCGAAGGTGAAAATGAAGAGGAAG
AAGAAGATGTTGAGTTCAACAATGTCGCGGCTTGTCTCGACCGTTCGTTCCACAACATGC
CGTATCTTGCGACTGAGCAGGCATCGCCAAGTAACTCTCTTTCAGCTGCGATCAGTAACC
TCGGATTTTACTACTGCGACGAAGACGGCTATGATTACCTCTCTGGGTGAGAAAGGTGGT
CGTGGTGTGGTTTGTTGTTGCAATATATTATCGTAAAATCGTCATGGTACGATTTCTTTA
AATAAAAATTATTAAATAATAACATGATGAGATCCATGATCCATCCTTGTTTAAGGTTTT
AATTAAGATGATCCGAATTGTGAGAGCCTTTTGTGAAATTCGGATCTTCTTATCTTATTT
TATTTATTTTCTCATTGAAATGTAGCGTTCCCGTTTTATTTATTAAAAGAAAAAAGAAGA
AGTTTGATTAAATAGAAGAAGATCATTTTATGAGCTTTGTTTCTGCCATTAAACGATTTC
TTTCCCTTTGTTAGAATTTATGAGTTATTCTTTAAGTTCAAAATTTTAAACGATGAATTG
TGAACAACTTTTCACTCTTTAACTAGATTTTAACCCGCGGTGTACCGCGGGATGATTTAA
TTTTAAAGTTAGTATAAAAATATTTTATAAATTGTATCTCCTTATAACATATTTATTTAT
ATTATAATTTATAATTGTTATTAAGTAACGGTATACCACGAGTCAACGAGATAATTATGA
ATAAACGGAGGATTTAACCTGTATTAAAGAGGTATATAAATATTGATTCAAATTCGTCC
