# Supplementary material for: Validation of SNP Allele Frequencies Determined by Pooled Next-Generation Sequencing in Natural Populations of a Non-Model Plant Species
Source: PLoS One. 2013 Nov 7;8(11):e80422. doi: 10.1371/journal.pone.0080422 (PMC3820589; doi:10.1371/journal.pone.0080422)
Supplement: File S2 — Contigs of the A. halleri de novo assembly containing the validated SNPs. This zip file contains the contigs covering the nine validated SNPs, whose positions are given in Table 2. The contigs were assembled using the Brusio population. (ZIP) [file pone.0080422.s002.zip › Supporting Information S2/NODE_69242.fas]

>NODE_69242
GGTTAATGGTGATGGTGATGAGGACAAAATTGTAATAATATACATTACACACAAAATATA
ATGTAAGTTTTTTTGTTTATGTTATTTTCTTAATTTATAATTTTTTGTAGGTTATACATT
CATATTTCCCTAGTAAATAACACCATCAAACTTATACTGATACAACTTTTAACTTTAATG
CAAAAATGTGCTGGTAAAAAAATAATGTAGTAATATATTGTATATTTTAATTAATTTAAT
TATGAAAAAAACCAAGACATTTGAGAAAATAAATACATATATCATCAGTTTCGCAAGTGC
CTTTAGAATGAAAGGTGTTATGCATCAACAATGACACTGGTAACATAGTTGTGGAATAGT
ATCTTTGGTTGGAACCTCTTCAAGTGTGTATTTAATAGTCTCCAATGGGGATCCTGCCAT
GAAGCGTGAGAAATCCCCAAAAACACATTCAATATGTAAAGTGACCACACAATCAGCGAA
TGGTTAGAACCACTTACTTGGATCCATTTCTGTCTTGCAAATATCACACCAATACTCAGT
GGGGGATCTAGAACCGTATTTTGTATGGGCACAAAATTTTTTATATATATGTTTTATTTC
AATTATTTAATATATATCTACATGATTTTAATATTATATATTATTTGATTAGTTAAAGAC
AAAATAATTAAAAAAAAAAACTTAAAACTGACATTTGACAAAAAAAGTTAACCAAAAAAA
CAAATTATAACAATATTATTGGAAAAACTAATCAAAAATAAAGAACATGTTGGAAGGATT
CGAACCATGGAATGGCTAATAGCCTAATACTTTAGCAAGGCACTCAACCAAAGAAGCTAA
GTCATATTTAGTTAATAGTGCTACTCACAAAATATTATAAATCAGTATGGGGCACGTGCC
CCACCACCTCTTAACCTGCATCCGCCCCTACCAATACTTACCACTTGCTTTCTCACCATA
ACATAGGGAGAGAGGATGTCAATCGAATTTGTGCTTAACTGTTTTTGGCAAATTTGCATA
ATAATAATCCAAACTAAAGTCACAAGCATATATACAATCAGGCAGTTGATCATTTTCCGT
CAACTTCTTGTGACATGAATCACGCGTGGTAATGACTTTGTCTTTAAAATATAAGGGATC
TACATGATAACATGAACATCGTGGACGAACAGTTCGGAAACTAAGATGCAATGCAATGTA
TGCCTAGAGTTGAGTATTCAAAGATTATGTTCCTCATGGCTGAAATGGTTTATCAAGTCA
TCACCAACCACCTTGAAAGGAAGAACTTCAATTTCTTTGGGATTGCCTTCGAGTTCTAGC
CACCCGTCCAAAACTTTGTAACTGGCCGCACATTGCGAATGAACAAAATATTTGGGGCAT
ATGGAGCAAGAATAAGCCCCATGGAGCTGGTTCACTTTTCAACGACAAACTCCGCAATCC
GATTACCCTTGGCCAAGATGATTAGTGCGCGAGATCCGATGACCGTGACAATTGATAATT
AATTATATAACTTGCGGTAAGTCGATATAACTTTGATGGATCATAAAACCACATTGAAGA
CATAAATAAGAGCACTGGTCGTCTTCTTGTATCCCACAAACATTTCAAGTAAATGAGATC
CGTATTGATGAGAGGGTAAGACGATGCTCATGAGTTTTAAAATTCTCATTAACAAGAGGT
GGATGGCTTTTCACACAATTTCGACAAAGGATTGAAGTCACATTTGAAGCAACATCCTCG
ACATCCTCGAAATGTTGAAAGACATTTAAGCTAATAGCTTCACTACTACTACAGAACAAC
ATTTTGTCGGATTATATCAGAATTGAGTACAATGAACAAAACTTGTTGTGGATGTTGCTT
CAAATTACTAAATTCTGTTTACTAATCAAAATACTTATTTCCTTCTCTTTTAAAATAATA
TGTGAATTGAGCGTTCTAAAAAAAATGATATGAATTGAGTAATTAATTTCTGTTTTGTTT
CTTAACATTTAAATGAGGGTAGTTATAGTATTTAATATTTATAAAATTCCATTTACCAAA
TAACTATAAAAAGTATCAATTCCTTAAATTTTATATTTTGAGAATTTTCTTAAATATTTT
TTCAAGTAACTAATGATATCACTAATTTGTGAGATCAAAAATTATTACTAAAATCAATTC
CGTTGTATTTAACTAGATTAATTATTCTGAGGAATTTTTTTTTCCAGAAAAAATCCCTCA
AAAAGGACGGTCTTCTGCAAGTTTACCATTCATTTGTAAAATGAAAAATGCAGGTCGAAC
TTAGGAAGTCAAATTTAATCCGAAATATAACCATCTAATGTATCTTTTAAGAGATTTATT
GGTCATGTAAATTAGGTTTTTAAAAATTTAAAGATATAAATAGTCTCATCGTCGCGAGAA
TTTTGATTTGATAAAATGAGAGTTAATTTTGATTGCGTTAGTTTGATATGCATTTTGTGC
AAGTTGAGGGTTAAACTTGCAATATAGAAAATGCATTGTTCTATCACTTAATTTTTGGTT
CTTTCAAGACCAAAGAACTTTCCAATTAATATAAAAATTTACAAAAACATGAGAAAATGT
AACACATCGAAGTTAAAGCTTAACCTATTAAAAATCAAACTGAAAGTAAAATCATAAATT
ACACTTAAATAGAGGGGTAAATAAGCCACTAGAAGCCCATACGTTTTTTCCTTAAATCTA
TAGATATATCAAAGCCACATTTCACAGAACATGCTATGTAGGTGTATGTTTTAAATATTT
TACCTTGACAAGGATTCTTGCAATAATCACATAATGGTCGAATACTTTGGTGAAGAATTT
GAACCTCCATCCCTTTTACTTTGAAATTTTGATCATGCTTCATGTATGGATCTTCACCCA
ATAAGCATTCGATATGGATAGTGGTGCAGCACTCATCACACCAATAGAACACTTTTGTGT
TGGTATCTCCTAAATCACGTTCACATACCTCACACCAATCTTTCTGACATACTTCTTTCC
CTTATAAAAGTTCGAGAAAATGTTTATCATGCTTATACCTTACTTTGTATGGTAAGGTAG
AGCATTTAAAACATACAATAAAATTGCATTCAATGCAATTTAGTTGTCTATAATATTTTC
TTTCGCATACCTGACATATGAGTTTTTCTTCCCGGTCTAAATTTATGAACAAGGGATGTT
TATGATCTTTGTAATCAAACGGCTCAGAAATTAAAGCACACCTTACATCCAGATCGAAAT
TACATTTCTTTATTGGACACTGATAAACAAAGCCACTGCTAACCCGTTCACAAGCATTGC
AAATGAAAAAATCATCAATATATCCACTTTTAGCCTTCAATGTAAGTAGATGAGGATGTA
ACCCATGTTGTACTTGGCGGGGAGCATTGGCACATGTTTCATGGATGATATAGTCACACT
TAATACAAGAATAGAAATTACCTTCAAAGATAGGACAAACACACACTTGACAAAGCTTGT
TTTCATCATTATTAGGTATATTAACCTCGAGCCGTAGATGATGTTCATGAAGAAAATAAA
GTATCACTCCATCAGAAATGATATCAAAGGGTCTAACATCCTGTATTATATTATCTTCTT
CTGGTACACCTTCGAGTTCTTCTCCGTCCCATACATCTTTCCTGGTAGCACATCTTGAAT
GGACAACATAATCACTACACTTGCGACAGGTATATGCACAATAATCATTGATAATACTTT
GATGGCAAACCCCACAAGACCAATCTCCGGATTGTAAAGAAGAAGTGTATGTGATACGAT
GATGGTGACGTGATATCTTGATGATACGTGGGGAATACAAGCAATCTTTATGAGATACAA
AGTTGCATCTGGCACATATATAGGTGGGATCATTTTTCCTCAACAAACCACAAACGTCGC
AAATTAAAAAATTTTGTCTATGGAAAAAGGTTAGGGGGTGGTCATGTCTTTTAGGCTGGT
TTAAAAAGAAGGGTATCGGCTTCATCGCGCATAATGGATGCATGATAGCCTGACAAACGG
TACAATAATAGACTAGAGTTTGTGCTACTTTCCCGCAACATAAACATTCAATGTTACGAT
AATTAGTTGGATAATAAAAAAGTTGGAGAGAATGCTCAGGGTGGTAAGGATGTCTGATTT
TAAGTGGAGACTCGACACATTCTTTATGGTACACTTTATGACAATGAACACAAAAATAAT
ATTCTGTGCCAAAACTTGGGCCGTTGCATGCATCGCACCCACCCTTGGCATCAAATTCTT
TATTGTTGTACTGAAAAGGGATAACGGAATGATAGTGTATAGATGGATGTTTTTGAAATC
TTGTAGAGAATTCAATGGGTGAAATGAAGGGGAAAAGTGTGTAATAATCTATAGGTGGAT
GTTTTTGAAATCTTGAAATCGACAATCGTGTAGTAGGACATAAGAAACGTGGTTTAAGAG
AGTGGTCGTGGCTAGATGCTTCACCGGAGGAGGATGGGCTTGGAGTTTGTAGTGTGGGAT
TGTGATATACCATAGATAGATTACCATCTTTTTCTTCTTCACGAAATCCACCGATGGAAG
CCATAGATGTTATTTAGTATGTTAAACAATTATGGATAGTTTGTTTCTACTATATATATA
AAACTTGGAGTCCAAAAATCTCCTTTTTACTTTCAAGTATTTGATCCTTAACGTGAAATG
GATTTTATTCTTTTCTTTGTAGTTGTGATGACGTTCTTTCCACGCAAATGTAGGATCAAC
TCGTCTTCAAACATGGGTTTTGTTCTTTCTTAAATTATTCGATAAAGAATAAATCGAGAC
ATGGTTTTTATTTTGAAATGACATTTTCAATTAAGATATATATAATATATAGTCGTTTTA
GTTTTTATTTTGGATTAATTATCTAATTTTCATTGCCATATAATGTAATATAAACAAAAT
TTGAAGTCATTTATTTAACGATATAAACAATACTCTCCAAATAACGATTTGCATTCATTT
CAATATTTTCTCTAGTACAAATAAATAAACAATAAAGAATATTAAATAAAAAACACTGAT
GTTTTTAATTCCTCAAAACCAAAACTCCATGAATAAAAGGTTTTTTTTTTTACGTGTAAC
ACTCTCTCTGTACAGTGTAACACTTAACCTTCTCTTTGGTTTTGTAATACCAAACCTCTT
GATGTTTCAGTTAACAGCAGAGAGGGGAAATCTCGAATCCGACACAGCTGCCTCGTAAAG
AGACGAAGCGAGTATAAGGTGTTGTTGTTGCTGCTGCTGCTTTGCATCCCCATTGGCTTG
CTTCAACAATTTCTCATCTCGAAACACTCTCAGTAACTCCTCAGATGCTGGAGTTCTAAG
TTCTTCGATGGACTCAATGCTCGGTATGTCGATTGGTCTTTTCCTTGGCGTTGAACATGA
TGGTTCATCCACCTGCTCCATCCAAAAACACATCCCTATTGTAACTAGGCTCTAAAAACA
ATTGTAATGTCTGAAATGTGCAGTTTTCTCAGTTTGTTTTGCGCGAGTTGAAATCGTAAA
ACTTACTACATATTCATCAAGGAGACATTTCCCTGCATTTTCAGTGATCTCTCCGATCTT
GTGATTGTGATCACTCTTGAGCTCTATCAAGTCTTCACAGCATGGAATGATCATGGAGTT
GACCTTTGTACATGCATCATTATCGAGTTGCAATGAATCTGAAAAGGAAGGAAACTTTCA
GCAAAAAAATGAAGAACCTTTTGAATCTGTAAATTCAAGGGAATTAGTTAGCTCTACTTA
CGATCAATGGAAGTAAGGAGGCTGCTATTTGCAGCATCAAAAACATCAAGAGAGGATGAT
ACAGCAGACGAGAATTGAGAGCGTAGGTTCTCATTGGCATCCATGCCACCTCTGTTGAGA
GACTAAAGTGATAAGTGACTTAAGACATATGACAAATGGTGAAAAAAAGAGAAATGGTTT
AACTATGCGGAGATCAAACCTAACGATGGAGTCAACAGAAGCCACGTTGTTTCGTTCTAG
ACTGACTAGTGATTCTTGAGCTTTCCTCCATTGATGTGCACTCATCTCGGCCTTCTCCAA
GCTACAATTATCCATTTCAAAAGGTCAAGAAATTGCATGAGAGAAAAGCTCTGCGCTTGG
GATGATATATGTTATAAACTTTTGTAAACTGTGAGATTTTTATTTGTACCAGTTTAAGAG
AACTTCTTGCATAGCTTTCTTCCCACTCTCAACCGCTGAAGTGTCCTCATGATGGCTTGA
TTCTGTTTTCTCCATGTGAAGGCTCCACTCAGCTTTAATGGTAGAAGTTGAATCTTGCAT
CGTTGACATCTCATGCTGTAGGGTGGTCGTTCTGGTGGATGCGCTCTCGCGTAGATCGTG
TACAGCCATTTGGACCTACGGAAAGATTGAAGAGTTTGCTCAAAGCCTTAAATCAAATGC
ATTTCCTAAGAACCAACATGCAGAATTGCATACTTACAAGGTTTTTCTTCCTGGCATTAG
AGTTCGCCAGAAGTTCTGCTACTTTCTCTAGCAATTGCCTCTCTTCATTCGCAGCACATT
CCTACAAGACAGAGGAAACATCTTTAAAGCCTACGCAAGGCATTTGCAGCTGCGCATGTG
TCAAGAAGCCAAGAACCAAAATCACCTCAAACTTGTTTTCAAATTCGCTCAATTTCTTGT
GGTTAACTGTCTGTGCCTCTTCTACTATCCCGGTTAATTTGGTAGCATGTGTGTCTAGAG
TCTTGAAGAATTCTACTGTTACTTTTGAAACTGACCTTGCTGTATCCACAGCTCGAGAGT
GTGCCTGCAGATAATAATGTTTCAGCCGAAATGTCCGATATTAATATTGTAAAATTTAAA
GGATCATTGAGATTATTCAACCTTCCGTTGCTGCTGAGCAAATGTAATAAGCTTCTCTTC
CTGTTTGTTAAGGCTACTTTGGAGATCTTGCAGTAACATGTCAGCCTCGGAAGCAAAACC
CTTGAAAACCTACAAGAGACAACAAAGGAAGGAGACTGACTCAGAACAGAGATAACAATG
GGTATAGTTAAAGTACTAGACTTACATTCTCAAGTTCATGCGAATGTTTCGAAACTTCTG
AGTTCAGGCTACCAAAAGTTGATTGAGAATTTCCATCTAGCTTCACAGCTATGTTATCGA
GAGCTTCGATGCCAGAACCATACACTGTCTTCAGTTTTAAAAGTCTATCACGGAGTTCTT
CAGTAGCCTTCACAAGAAAACAGCAGAACGAAGCCAAAAATGATCAGTGAGAATAAAAAA
AAGGCCATAGAGAAAGAAACAAAAATCTAGTTCAAGTTATGATGTTTCACCTCAGATTTT
GTCGAGACAAAGGACTCCATGTCGTCCTCCATGTGTTTTAGTTGAACCTCTTGTTGAGTA
ACAGAAGAAGCAACAGTCTTATGCAATAGCTCAAGCTGTTGTGTGAGCTGTGACTGGAAC
TTTTGGATGAGAGATCTATTTCCATCTTCAATTTTGTCCTTTCTTTCTGCATAACAACAG
CATTTATGAAGCAGGGAACATTTATCAACAGAAACTAAGAAATTTGATCCATGAATCTTT
TACCTATTTTGGAAAACAAGTTGGAAACATCTGATGCTGCACTTTCTAGTTCTGTTCGCA
GCTGAAAGGCTCGCTCAACAAGTGATTTTTCTGAAATTCACAAGAAAAAGTTATTGTCAG
AATTTCTAACTGCTAAAACAGGGTTTTCCTCATGAGAACGGAAGTAAAGAAAATCAAGTA
CCTGACTTGAGGAGATTAGAAATTACAAATTCCTTCTCTTTAATGGTTGCATTTGCCTGT
CTGTATTTTTCTTCAAGATCAAACAATGAGTGCTCAGTTTCCTCAAGCTTTTTCTGATAT
TTGTGGAGAGATACAATTAGATTTTCGTGCATTTCGATTAACATATATAAAAAATGGTTT
CAGGAGGAGTTAGAAGAGAAATCAGGCATTTACCTCAGTTTTTTCAAGTTTCTCACTCAA
CTCCGCAGTTAAAAGCTGCTGAGAATTGTATAGCTCCTGAAGGTCAACTACTCGCTGCAG
GGCCAACATAATCGTTAGAGTCTTAGAGATATATCATGTGAGGCACTGATGGGATATTGA
ATCAAATGATGTGGGTTCAAACCTTGTCTTTAGATTCTGATTGAAGTTCTAATCTTTCTA
TCTTTTCAGCCATTTCCTGTGATTAACACACAAATGGATAGAGTTACTTTCTACATTCAG
GATTGGAAAGGACGAAGGAATAGATAAGAACCAGTCATTCAGAGAAAGTAAAACCTTTTT
CTCAGCCTCTTCTTGAATATAGCGGTCTTTTGGAATATAAATCCCGTTCTTCTCTCTCGC
AGCATATACCTCTAAGAAAATAGAGGAAATTTAAATTTATTAAGCAGATGCAGAGAAGAA
TAAAAACTACAATACCAAGTAAGGAATGCCTTGAAAACTAATAGATAAAATGATCATACT
CATACCTTGCTTTAGTCGGTCAATCTCAGAGTACAGATCTTTCATGACAGCAGATTTCAT
CATCTTCTGGTTGATCTGGAATCAAGAGTAAGCTGTTAGAGCTGTTGTTTTGTGAAAGAG
AGAATATTGCAGAAGAATGTCGTTAAGAATCACCTCTGGTTTGTTCTTGATATTCTTAGC
ACGATGTGCATAATCCAAAGTGCTTAGAGTCTCTTCTAAACAGTGGATGGAAGGTGAAAT
TGTGGCGATTACACACGTTTTCGTCTTTCCTCCCAATGAATCCCTCAAGAGCCTTGTCAA
TTTGCTATCTCTGAAAATTCAAAAGCAATAGCTGAGTACCCTCTGATGGCAAACCTAAAT
CGAAGACACCAAGGAGATTACAAACTATCAGTTGCTTTCAACTACTGTAATCATATGTAC
CTGTAAGGAATATGACCAGAGTGCTCAACAAGGGCGTTAATGACACGTCCAAGAGTAAGT
AAACTCTTGTTGATCTCTCCAGCTTCCCTGGCTCGTCCCTGCAACAACCGTTGTCAAATT
AATTAGCACTAGCTTCCATGACTGCCTTGAAGACACTGACTTCAGAGACGACGATATTAA
GAGAAGTATACCTCTCGTGCACCAGAGCGTGAGATATTCTCGGAGCCAGCAAGGTCAACA
AGATTTAGTTTCCCACATTTAATCATCTCTTCTCCCTCTGGAGTGTTTTCCTTGATGTGA
ATGGTGATGGAAAATATTGAATGAGAGCGACTACTTTGCTTGTTCAAAAGAGTTTCAGCT
GTACGCCTTTTCGCGGAACCTTTTTCCAAGATCTTGTATATCTCATTCGCTGTACTCACT
ATCTCTTCTTCTAAGCCACGGACAAAGACACTTCCTTTCCCGTCTTCCATGAGGGCAATC
GATTTTTTAGACTTCTCATCAACAAATTTTATAGTCTCCTCTGGTGCTAAAAGATCTGAG
ATTTCCTCATTATATAGTTCTAGGAAGGTGACCTTCATGCTATATTCAGCCCCCTGAGCT
TCTAATATGTCGAAAATTTGCTTAACAGCTCTTGGAATAACACCTGCATCACTTGGGAAC
TCACCATTCTACAAATAGCATCGGTAACTGTTTATTAAAAAAAACATGAAAAATACATAT
GAATCATACAGATGCATGCTAGGTTCTTTATAGAAGAACCAACCTTTTTCCTTGCACCTC
CTTCCATCGTATACGTCTTCCCAGTTCCGGTCTGACCATACGCAAAGATGGTACAGTTGT
AACCCTCAAGTACTTCAAACACAATTGGGCAAATGGCTTGGTCATATAAGTCCTTCTGTT
GAGATGCCGGACCAAAGACCTGAGCAGTTCAGAGAGAAACAATTGAGGGACAAGCATAAT
CAAGAAACAAGCTTCAAGACAACTTTATCAAGTTTATAACCTTATCGAAAGCAAAATGTC
TATCAATATGCTTTCCAGCAATACTTTGCGTGGCAGCAACTTCTCTACGGTTCTCATTAC
AAGAAATCACCACCGGTGTGTGTATTCTAGCCTCATCCTCACTCAATGGCCTATAAAGAA
CCAAAACCCAGCAAGAAAGATCAAAACCCAAAAGAGACCAAAATACATAAAAACTCAGAG
CAGCTTAGAAGCTAAAATCAGACCTGCAACGCAATATGACCTGCACATTCACACCCTTTT
CTTTATCATTTCTATTGGTAGAATTTGATTCAGAAGATCTCGATTCTCTAGCCGCTTTAT
CACTTGATCGTGGTGTCTGAGCTGGAGAAAGAGATACAATCCCACCTCTCCGTTGCTGAA
TCGAATCCATTCTGCTAAAATTGTCTACCATTTAGGTTCTCTCCACACTTTCAAATCCCC
TCCTGCACAAACATATCAATCACATTAAGCAATGGATCCAAGGTAACCAAAACCAACATT
CTCAAACCAATCAAGCATTTAAAGGTAACATCTTTGAGATGCCCAGAAGCTTAAACTACA
AATTCTATCCTCAAATCCAAAACTTTCGCAGTTTGACCCAAATTTAGCAACTTTCTGACT
CAAATTGACTCCATTTCATGAATCAGCAAACATAAAACAAAATCACAGAACAAAATGTAA
ATACATTGCTGAAGCTACTTCAAATTTCTAGCTACTCTAATACCAAACTATCTTTAGATC
CTTCTCTAAATACAGATGACACGAAATCGGATCAAACAATCGAGTGACAAAAATGAAGAA
TCTTGATTGATTCAGCGAGTAGTACTTTTCAGGGAAGCAAAACCCACTCTGGAGATTTGT
AGACTTACAGAGAAGGATCAAGTTTCAGCAAAGGTGGATTCGAAAGAGAGAGGCTTGGAG
AGAGAGAGTGTGACTTCAAGTGCATTTATTGTTCCTTCTTCTCAAAGCAGAAGAAGAGAT
GAGAGATGAAGTAAAAGGCACAAAAGATCAAATTTTGTAAACGACGTTAATCAAATGGTT
TAAGAAGACCGGATCAAACCGAGATTTCGGTTCCGGTTTGACGATTTATTATCCTCATTA
TCTATATATTTCAAACTTTTTTAATGAAAACATTCATAAAAATTTTGGTTAATTGTTTCT
GAAATTTTATATAAAATAGAATTGTAATATGTAAATACTTATGGTTTGATTTATTGTGGC
TATCGGTGAAGTTTGGGTTATTTTGATCAGAACTTTGGTTATTGTTAACGGCGTCAAATC
AATCGTTTACTTGAATTATGCGTAAATCACTAATTTCCATTTGTTTATGTTATTAAATTT
TTTTTTTCACTAGATTATCTTTGGATTAGAAGACAAAATTTTGTCTTCCCGTTTTGAGGG
GAAAGTTAGAGCCTTTTTAGATTTTCTTTCATTATTCAATTTTAAATTAGCTCAGTCCAA
TTAACTTGAAATTTTAAATTTTAAATTTGAATTTGAGATATTAGTTGGTAACTTTTAAAT
TCAACTCTAATGCGAGAAATAAGTCTAATTTCTCACCTAAATATCTACTGAAAAAGACAG
CCACCCATAATGCGAACAATAGGTAAATTAGATATATCAGAATGATCAAAATTTTATGTC
TAAATTTTACAAAAGTCAAATTTGTTCATCCTATGAATTTGATACCATAGACATGTCCCA
ATTTCGTTGCTCAAAAAAAAAAAAAAAAAAAAAANNNNNNNNNNNNNNNNNNNNNNNNNN
NNNNNNNNNNNNNNNNNNNNNNNNNNNNNNNNNNNNNNNNNNNNNNNNNNNNNNNNNNNN
NNNNNNNNNNNNNNNNNNNNNNNNNNNNNNNNNNNNNNNNNNATTAGATTTAAGCTTAAA
CTTACTACTTCTTAGGATTAAAATCAGTTATATATAAAACTAATCGTCAATGTTAGTGTT
AGACCACAATTAATGTTCTTGGAATTAGTAACAAAAAATATAGATTATTAGTGAACAAAC
CATATATATTGGAAAATATGTGTGTATATATGTTTGGCAACATGTGGTTTCTATATAAGA
GATTATGTGTAGATTAAGGAGTGAATAAAGAAGCTTGAGGAAAAAGAGAGAAGGCAAAAG
TGTGGGGTTAAGGAGCCATGTGATATGATCCTTCAAACATGTGGTTTTCTTTTTCAAACC
CTTTTGCTTTCTTTCTCCACTCTCATTATCAACACACACACATATTATATATTGAGTGTG
TGTGTGTTTGTTTTTCATAAAATTTGTGTGTCAAGCTCAGTCTCGCACTCATATCTACGC
AGCATCTTTTGGTACCAAACACATGTGGGGTTACTTTTATGGTATCGATAGTTTGGTTCA
TATTTGTTGGAAAAAGTGATGTATGAATTTTTTGTTTAGAGCATTAAACTAGGATTACAT
CAATTATGTAATCGTTTGCTAAGTAATGTAATATCAGAGATTTTAGCAAAAAAGTTAATT
TGTAAAATATTTATAGTGACTACTATAGAAAGAAAAAAGTTATGAGATAACATCATTTTT
TTTTTTTTTTTTTNNNNNNNNNNNNNNNNNNNNNNNNNNNNNNNNNNNNNNNNNNNNNNN
NNNNNNNNNNNNNNNNNNNNNNNNNNNNNNNNNNNNNNNNNNNNNNNNNNNNNNNNNNNN
NNNNNNNNNNNNNNNNNNNNNNNNNAAAGTATTTGAAAGATTGCTAACATACAATAAGAT
GAAGAAAAGATTTAAATGCTACGAGTATGGAACCAGAGTCGAAGTCCCTCCTCGTAGTCT
TTGCTTTTGTTTCTGCTAGAATGGTGCTAAACCGGTTTCGAACATTTTTGTCTATTAAGC
TAACGAGCTTGGAAGGAGGAATGGGAGTATCACCATGTCTTCTTCCGTTTCGTTCACGCC
ATAAACTGTGTATTGCTGATTGGAATACATACCTTAGAGTAAAAGTATGTTGTTTTGGCT
GAGAAGTATCAAGTAATAACATCATTTATCAAATCTATGACTTTAAAGGTAACACAATTT
CTCTAAAAAATTATTATATATAGACTTATATGTGTCTGCATACATCACATGTATGTATAT
TAACATATATATTTTATACATTTTGCTTGCAAGACACTCTATCAAAAGTATTGCATATGC
TTGTGTCTTACTTAGCTTCAACTCTCTTTATTTGGTAAATATAATCTAGTTATTCAATAA
AAACACTAAAAAGAAGAAAGTTTTCACATGCATTGTTCAGAGGTTTAATTTGATTCCTTC
CCTCCACCATTACACATTTTCATTTCCAATATCTCTTACACGTTTTATTTGCTTTACCTT
AATCGTAAAAACTCTATAATGCTAACAAATAAAATATAAACCTAATTAAGAAAGAGCTAA
TTAAAAAATAAACCTTAAACGAATCTTTGTTTGTTGTCGATGCTTAATTAATAGACTAAA
TCATATATCGCAAAACTTTGATATCTATAAATAAATTTTGTCTTCAACGAGGAGTTACAT
TAGTAATGGAAGCATCGTCGACTGAATAGAGAGCGGACGTATTGATAGATAGACGATCCA
CTAATCCTACTTGTTCATGTTTACTACTCCGGAAGAAAAAACCAGGTCGTTGAGGAACCG
CGAGAGCCATTGAGCTAGTAGTGAGCATCTGGACAATAGCTGACATGGTTGGACGATCTT
CAGCTTCTTCTTGAACACATAGTAAAGCGATATGGATGCATCGGGTAACTTCGTTTATTC
TATAGTTATCATGAAAGGATGGATCCACAAGCTCTAACGGTGACCCATTGCTCCATAGTC
TCCACGTCTAGTGAAATGTTTTAGTAATTAATAATTAAAACTTTGGTCACTATTGAATAA
AGGAAATTAATAAGGCTATACTCACATATGTAACCAAATTGCCAGCACTAGCACTATCGA
ATTGGTAGACATTGCTGTTCTTTTTCCCACTTATAATTTCGAGAACTAAGACCCCGAAGC
TATACACATCTGATTTCATGGAGAATTGGCCATACATCGCATACTCGGGAGACATATAGC
CACTGTGACAAAACTCAAAGCTTAAGTTGATAGAAGCATTTTACGTGTCTTAAAGAAATA
TATGGAAAACTTACTATGTTCCAACTATTCTCCTCGTATTGGCTTCCGTTTGGTCCATTC
CGAAAATTCTCGCCATTCCAAAATCGGCGATTTTTGCATTCATGTCGGCGTCCAAGAGGA
TATTACCTGCTTTGAGATCACGATGTATGATTGTGAGTCGTGAATCTTGATGAAGATAAA
GAATCCCTCTAGCAATTCCTCCAATGATTTTGTATCGTCTAGTCCAATCCAACAGGCTTT
GCATCGTAGAGTCTGCGCATATGTATTTACAATGTTAGAAACAAAGAATGGTATGCAATT
TATAAAAATTTATCTTAGGCTAAATATTGAACTTTATTAACTGACCAAAAATGAAGTAGT
CGAGGCTTTTGTTGGGAACAAACTCATAGACAAGTATCCTCTCATCTCTTTCCAAACAAA
ACCCTAGCAGTCTTACCAAATTTCTATGTTGAAGCTTTGCCACAACAACAACTTCGTTTG
CGAACTCTCTTTCACCTTGTCCTGATGTCTTGGATAACCTCTTTACTGCAACTTGTGCTC
CACTAGGAAATATACCCTACATAAATATAATAAAGAAAATGGAACGTTGTTTTTGTTTAA
CACATATTCGTTTTTTTAATATTTAAAAGCAAACTCAATTATTTCTCCTTTGTGGCCTTC
TAAAAGTTAGGACCAGTTCGGATAATGGTAAATACCTTGTAAACTTCGCCGAAACCTCCT
TGACCAAGTTTGTTAGTCTCACAAAACTTATTTGTTGCTGCCTCAATTGCCTTGAAATCA
AACTGAAGTGACCCCGCAGTAGTAATATCATCACTTTCTGTAGAAAGTAGAAACCATTCT
AACATTTAGGGTCTCAAATGGGCTATTTTTTTTTTTTTTTTTTTTTTTNNNNNNNNNNNN
NNNNNNNNNNNNNNNNNNNNNNNNNNNNNNNNNNNNNNNNNNNNNNNNNNNNNNNNNNNN
NNNNNNNNNNNNNNNNNNNNNNNNNNNNNNNNNNNNNNNNNNNNNNNNNNNNNNNGTCTG
AATGGACATGTTCAAAGGACATTGATGGTCAAAGTCCAAATAAGACTATGTCCAAATAGG
ATAAACCCGAATAAGACCATGACCAACTGGGTTATCCACATGATCCATATAATACATGAA
CCCAATTATACAAGAAACCGCAAAATAAACGTATTCCTCCAAAACCGCAAAATCGAATTT
CCCAACTAAAACCGCTAATTTAGGATAGAGAAACACAGAACATTCAACATGAGAAAAAAA
AAAGAAAAGATGAGGAGATAGTTTATCATTGGTGTCTTTACCTTCAGTAAGTGGTTCCCT
CTCATAAGTCGTGTTTGTTTTCTTAGCCCGAAAACAAAAAACAGCTACAAAGATTATAAA
AAGGACAGTGAATAGAACAACAACAGCGATGATTATGGCTGAAGAGTTTCCCCCTTTTCC
TATAATTCACAGAAATAGCCTCATATGAACCACTTTTTTTAGCAAATCTTGAATGTTTCA
AAAGAAAAGTTTCACTTAAAGTTAAAACAAGGAGAATTAATGTTCATCATACCACGGATT
GAAATCTGCGGTGGGGGAGCTAACTTCAGCTGCTGTTGAGGAGTAGAGCTAGGCGGCAGA
GACGGTGGTGGTGATGTTCTAGTGGCGGTTTCATTGTAGAACGCGTAAATCTCATACCTT
GAATTACAACTAGGGTAAAGAAATCTTCCTCCAATTAGGTAAAGAGGCATTCCATTGATG
GATTTTTGTAAGCAACGTAAACAGTCTTGTCTTGTAAGATCAGGAGTGCACTGAACTAAC
AAGTACAAAGTCTGTGGTATGATGACCTTTCTCGTATAAAACTTTTTAGAACTGTTGGCT
GCTTCAACGGCAGCTTGGTTCAACGTGGACGACACCAAATCCCTGAACTGGTCTACTTGA
TTTTGATTAGTTGATGAAATATTAACACCGTTCAACAAGATAGCACTTCCATTGTATGTA
ACGGTCGAGAGAATATTGCGGTGAGAGTATCTGAGCTTACACTCATCGTAATAGAGCACG
ACTTCTTTGCTATTCGGACACAAATCTAACGTCTCGTTGACGGAAAAGGCGACGCAGTTA
CGGCAAACTTCTTGGGAGACGTCTCCACGACAAAGGAAAAGTCCGGTAACCCGGTCAGGG
GCTTGTCCCGCCGTGGCAGTTTGGAATCCGGAAGAGTATGAAGCGTTTTGGGAAGAGAGA
GAGGACAAAATGGTTTTGAGATTGGTGAAGTAAGTGCTGTTTCTTGAATACGTTAATATT
GTAGTACCTGGACAAGAATGGTTTAGGTAAATAAAAGTTTGAGCTGGCCGAGCTGAACGA
GGAGATAAGGAATAGGCAAATGAAAGATGAAGGAGAAAAGGAAGAAGCCAGAAGAAAGAC
ATGCTTGAGTTTCTTGGGTTTGTGTTTAAGATCATGAAGCACACATGCATTAAATAAATT
TATTTTTCTTGACTACTGTAGATTAACGTGAAGTGGAGGTTGGTTTGAAGTTTTTTTTTT
TTTTTTTTNNNNNNNNNNNNNNNNNNNNNNNNNNNNNNNNNNNNNNNNNNNNNNNNNNNN
NNNNNNNNNNNNNNNNNNNNNNNNNNNNNNNNNNNNNNNNNNNNNNNNNNNNNNNNNNNN
NNNNNNNNNNNNNNNAGGAAAGGGTAGGCGATGAGAAATTGCTAAAATAATTCATACCAA
GTAGTAACGCAAAGAAACTTCGTCAGTTGATTGGATAAACACTCTCAATAATGACCAAGA
GAAGACAAAATACAAAGACTCATTTGCTGCTTCACAATTTTTTATCTTTTTGGTATTTTC
TTGTAACCAAATCTCCATATTCTTTTGAAATCGTATTTTGACTTGTCATACTGAAGAAAT
AAAACCAAAATTTATATACACATGGTGGTCAAAAATTTAGCGCAAGCCGCATGCAAAATT
TTAAGTGTTGCCGATTAAAATAGAAATAGCAAAAGCTTTACTAAGAGTAAGTTACATGAG
GAGCCGTAACGGATCCACGAAACGGGGGTACCATAATCCGACATCTAAAGTAAAGTGATT
GCACTTTTCTCCAAATTCCTGTAATTTTCATGTTGTCAAGCGATAAGAGTGTTGGTGACA
TCGCCACAGAGTGAAGTATCGTTTCAATATAAAGTATCGTTTTGACATTTTTTACACAAA
TTTGTGAAGTCACATTGTTGATTAATATGAAATATGAGAAAAATAAATCATATCATATCA
AATAGAGAGAGATAACAAATTTTAATTGGTTGCTACTCTTTGAGAAATTAATTTTTAACA
TGTCAAAGAAAAGTTCTACAATAGAATGTTTTAATAAGCATCCTATATGACCAACACAAT
TAAATCTTTACATCTCTAGAATTTTTACCATGCTATATTTAATTTCTAGGTTCTATATAT
ATATATATATATATTTTAGAGATGAAAATATAAGAAAATTAGTGATCATGGAATGGCGGG
TAAATAGGATCAATCGCAATGCATGCTTGTGTCCGAAGCATAATGTCATCATTTGTTGGT
TCCCCTGTCTCGTTCTATCAAAAAACACGTTTTGACAGAAGGGATTCAAAGTGACAATCA
AGCAATCAGTTTCAAGATTTAATCATCTTCTTACCCACTCTCTCACCCTGGCTTTCATCA
CTTTCTACGGGAACAGGAATCGTCGGAGAAGAAAAAACCGGCCGATGGAGGCTGTGGTGG
AGAGAGAGGCGTGGAAGGCTCATGTGGCGATGATCGGTGTGCAATTTTTCAATGGAGGAT
ATCATGTTATTACCAAAGTGGCTCTCAACGTTGGTGTAAACCAACTTGTCTTCTGCGTTT
TTCGTGATCTCATTGCTCTCTCCATTCTTGCTCCTCTTGCTTATTTCCGTGATAAGAGGA
CAAGACCTCCTTTGAATCGACAATTTCTTTTAGCTTTCTTCTTCCTTGGTTTAACTGGGT
AATTCAAGTTTTCTTCTTCCTCTTTCTGTTATCTTCATGATTGCAATCATCAAAATGTTG
TTTTGGTTTGATTAGGATATTTGGTAATCAGCTTTTGTTCCTCATTGGTCTCAATTACAC
CAATCCAACTTATGCTGCAGCCATTCAGCCGTCGATCCCGGTTTTTACTTTCATCTTGGC
TCTCATTATGGGGTAAAGACTCCATCCAGTCTTTCTCTTTACTTTCTCTCTGACTCTTCC
AAACCTAGAAGAATCAATGTTTGTCTGTTGCTGCAGAACAGAGAGACTGAATTTATTCAA
GCTAGAAGGTCAAGCTAAAGTAGGAGGTACTCTGATTTGTGTCGCTGGGGCGGTACTGAT
GGTTTTGTTTCGTGGACCGGCTTTGTTTGGAGAAACAGAGGCTGAATTCTTGGGTCATGG
TGAAACAAGACATCCTGAAACATCTGGACACTTCATGTCTGGCTTTCTCAATGGACTTGG
GAGATGGAATTTGGGAGTTTTGTGTTTGATTGGGAATTGCACTTGCATGGCTGCCTTTCT
TGCTATTCAGGCATGTCATTTTGCTTCTAGATGATCCACACACTTTCAGTTTCAGATATC
TTCTTGTCTTTAGATTGACCTTGTTTATGAAACATATATGATCAGGCTCCGGTCTTAAAG
AAGTATCCGGCGAATCTTTCAGTAACAGCATACTCGTATTTCTTTGGGACCATGTTCATG
GTGACATCTGCATTTTTCATGACTAATGAGTCGACGAACTGGAGTCTCACAAGATCCGAG
TTCTTTGCAGTTGTCTACGCAGTAAGTTCCTCACACCATATGTTTGTTGTAGAGTCTTTG
AGCCATTAAATTTCTCCAAATGAGTAACTCTGCTGCTTCCTCGGTGCAGGGAGTAATCGC
GTCTGCCCTCAACTATGGTCTCTTGACATGGTCAAATAAGATCTTAGGCCCTTCCTTGGT
TGCTCTTTATAATCCTCTTCAACCTGCAGCCTCAGCGTTCTTGTCCAGAATCTTCCTTGG
AAGCCCTATCTACTTGGGGAGGTTTAAAACTCTCTCTCCTTTTCTCTTAGCTATTCTTAG
GCACCGATGGGATGTGTCTGAAGTTTCCTAACTAACTCGGGTTTTTTTTCCTCCTCTCTT
AGCATTTTAGGCGGATGTGCAATCATCGCAGGTCTTTACAGTGTCACCTGGGCGTCTTAC
AAAGAAAAGAAAGCAGCAGCAGCAACGGGTGTCATCCCAATCACCTCAAAGGAAGCTGAA
CCCTTGATCTATAAGGACCATAAGAACAAACCAATAGGACATCTATTCACAAAATCTCCC
ATCTCTTCACCAAAATCCGCTGATTAAACAAAAAGTCTGGCTTCTTGAAATTACTTTGGT
GCTCCAATGTTTTCTTGACCTTTTGCCGACAAGAGAGTGACTATTATCTTTTTTTAAAAG
TACATATATGCGTATACACATCAATGTTTAACAGAGTCTCAATATCAGGCTCATCTAGTT
CAAGAACGTGTCTTGGACTTCGATGCCACCCGCTTATATCTGATAGAAAAGCTTAATGGC
CTCAATGTGAAACCCACTCTGCATATAACTTGAGACAATGGCCTCCAGCAGTTAAAACTT
CTCTGACCCTCCCTAGCTCTGAACACCTCTCTGCATATATCAACAACCTATACTTCCCGT
ACACAACCAGCCCAACTTGTATCAAACCATTTGATTCAAACCCGAGCTTTATGGCATTCA
CATGCACTCGCTGCCAATTTACCGACATAAGTGCAAGAAAGATACAAATCATTTCCAATA
AACCCCAATTTGTGGCATAGGGAGTTAACTTTCTTACCTGATGTTAAATCTGCAATCATG
GCACATGCTTTTAGAACACATCACATTACGGTGTTCACCATAGCAACAAGGAGAGAAGTG
GCGTGTTAGTAATCATCCATTGCAATATAGCTGATGATAACAATTGCCAAGGAATGAAAA
TCTCTAAAGGGCATTTATAATATGTGGCAGGTGATATCCAGGCGTCCGCATGATACACAC
ATCAAAAAGACGGTTGAGAAACAGCGAGGTTGGTCTTGCACCAGATTTCATAATGTGGAC
TGCAGCTCATAAGCCCCAACAGTGATTACATGTGTCAGTTGATTCCTGGTCCAAAGAGGA
GTATAGATCTTCGGTTCCAGGTGGAGAAAGACAATCTAGTAACCTAAGAATATCGAAAGT
CAAGCAACAAGGAGTTCGATACTCTGGATATGACGTTTGATAATGGGGGTTCTGGGTTTT
GGGGAATGGGATCTGCTTGAAGCTTTGCGGTTTTAAAGTTCTGTTTGGGACTCCTGTGAA
GGAGTTGACCATGGAGCAAGCTCCAGAGTTTTTATCTGAATTCCTCTGCAGATTTCAATT
AAAGACCATATCAAACCAAACACAGCCACAAGAGCTTTTATATAGATGTTGGCTTCAGAG
TTCCACCATTAATTCAGGGAACAATCTGAGACAAAAATGAAGTCATCAACAAATTCATAG
AATTTAAGAGCTTTTCTATTATTTATGGTTCTTTATAATTTCTGGGAGACAAAACTCAAG
AAATAGTGGAGAAAGCACCATTGGACATGACAGGTAATAAAATTAACAGCATACAGACAA
TTCTCCTTAGTCCTAAGATTACAAAATGTAAAGTAAAGATCTTCTCCGAGCTTTCTATTA
TGACAGATAAAACTCGAACTCAGTAAGCAAAATGTTGTTTCATCTCTTCATACCTCTGCA
TCACTGGATTCTCTATCTTCGTCTTCTCTCCAAGACAGAATTGGATTGAGTGAAGATGAC
TTGTAAGATAAAGATTGCAAGAAGTTGAAATAAGCATACTTGATGTCAAACTGCATGTCA
TACCCTGCAGATTAGATGCATACGTACAAAGCTAATTAAAGGCGGGAGAGCCAGAAAAAC
TGGTTTGCCAAATAGAAGATGAAAGCAAAACTAAAACTCTTACAATAGTTCACCGCAATG
GTATAGCCACCATCTCCTGGGGTTTGACTAACATGGTGAAACCACATGCTTGGCCTGCAA
TATTCAGATCAATTATGAGTTGAAATCATGAGAGAAAAAATCCAATTGTGTAAGCCTATC
ACCCATCTCTAATCTTGGTTTCTTATTAAGCAAAAGTAAGACTGACCTAGATACATTAGT
GATTAAACTTTAGCAACCTAAGTTGAGATAATTTTGTTCTGAGAAATCTCAATTGTGGAG
CAAAAGAGTTGAGATTTTTACAGGTAAAGAATCTCGCCAGCCTTGACGGTACAATGAAAC
GGCTCCGGGCCATTGAAGAACAACGAATACTTCAATCTCTCACTTGCTTCTTTCTCCGGT
GAAGGGTATGGATCAACACTAGACCAAGGTACATGCCTCACTGGCTCCTCAATCTCAAGC
TTGAACACTTCAGTATCCTACAAAGATTCAAACTTTAACTCATTTAACACCACTCAACAC
AAACCAAACAAACTCATTGAAACTTAATCTGAGAATCTCACAGACTCGGTGGTAAGAGTA
ATTAGCTGCCGGATATTGTTCGATATAGAGGCGGTGAACATCAGTCGGAGGAAGAAGAAG
AAAATGCTTCTCCCCTGAAACAACAGCGTATAGATTCTCATAGTGATCTTTATGAAATGA
AGTCACGGAGTCATCAGTACCAATCCAAAGGTTCACAGCTTCCGGCGAACAACCAAACGC
CTCCGTAGCCCACGCAATCTCACCGTCGCAGTCTAACGCAACCGTCGAATACTCCGTTCT
AAAACAATCATTCTGCTGTTGTAAATACCCAACCTTTAGTCCTTTACACGACGATTGAAC
AGCCTTAAGAGCCTCCGGGAACAAAACTTTCTCAACATGAGCCGAAGCGAAACAAAGATC
TCTATCTCCGGTGACAGCGTCTGCGCAGCCGTTAGGAGTGAGATGTAATGAAACAACGTC
ATTTGACAAAGCTCCCGCGAGGTAAGCCGGATCTGACCAGAGTTTTAACGCCGGCCAATG
AGAAATAGCGTTGGAGATTACACAAGGCTTGCTCTGAGACACGTAGTCTCGGAGAAACTT
CACCGGAGACGGTGGAGAATCAAGACGATCGATTTTAGTTCCTAAGCTCAATTCTCTTAC
TTCTCTCCACAAATTTTGTATCTCTTTAGCCATTGACGATTAAAAAATTGGCGGGATAAA
AAATTTGGGGGTTTTTAATACATGACCAAGAACCCTAACTTATATTTAAAAAAAAAAAAA
AaNNNNNNNNNNNNNNNNNNNNNNNNNNNNNNNNNNNNNNNNNNNNNNNNNNNNNNNNNN
NNNNNNNNNNNNNNNNNNNNNNNNNNNNNNNNNNNNNNNNNNNNNNNNNNNNNNNNNNNN
NNNNNNNNNNNNNNNNNNNNNAGATGAGTTGTTCTTATCTGATTTCTGGCGACGCTTCCG
TCGTAGCTTCACGGCGGTGGAGTGATGTTTCTTCCCGGCAGCGTTTATTTCTTCCACGGC
AATTACTCCGGCAGCCACCGGTTTCTTCGTTTTCCCGATGTGTCCGATTCGTCGCTAATG
TAAATGATCATTTCACTAAACAATCACTCGCGACGAGAAATTGTTTTGCTTCAGTGTTTA
GTGGAGACGTCGGCGGAAGTAACGGCAATAATGATAACGGAAATGGCGGAGACGGCGGTC
GGTGGTTTAACGGCGGCGGCGATAACTCTGATTATTCTTCTTTCGATTTGAGATACTTCT
GCTTTCTTTTATTGGGATTGTCTTGCTTCTTCCATTTCCGATTATCAGCTGCTTCCGCCA
TAGCTAAAGCTTCAGATTCGGGTAGTAGTGAAGATAATGAGAAAGAGACGGTTTGGGAAG
TGAGAGGAAGTAAAAGGAAGAGACTAGTTCCTGATTTCGTCAAAGATGAGTTCGTCTCTG
AAGAATCTGCTTTCGAATTATCATCTTCTCTAACTCCTGAGAATCTCCTAGCTCAATGTA
GAAACCTTCTCACTCAATTCCTTCTTCCTGAAGGTTTCCCGAATAGTGTAACTTCCGATT
ACCTCGATTACTCTCTCTGGAGAGGTGTTCAAGGAATTGCTAGTCAAGTCAGCGGCGTTC
TTGCCACTCAGGTAGAAAGACTCAGCTTATCATCTCTCTTAGGCATTTTCACAAACACTT
GTTGCTCATTTATTTTCCTTGGGGTTGTTTTTGTAGTCTTTGCTTTATGCAGTTGGGTTA
GGTAAAGGAGCAATTCCTACAGCTGCAGCTATCAATTGGGTGCTTAAAGATGGAATTGGG
TATCTTAGTAAGATAATGTTGTCGAAATACGGACGACATTTCGATGTTCATCCCAAAGGA
TGGAGGCTATTTGCTGATCTTCTTGAAAACGCTGCTTTTGGTATGGAGATGTTGACACCG
GTCTTCCCTCAGTTTTTCGTTATGATCGGTGCTGCTGCTGGTGCTGGCCGATCTGCTGCT
GCATTGATTCAGGTTCCCTCAGTCTCTAAAAGCTCTATTTGCATAGCTTTAAGTGCAGCA
TTCTCTATTGAACTTATTATCATTTACTTGTCTGCAGGCTGCTACTAGAAGTTGCTTCAA
TGCTGGCTTTGCTTCTCAAAGGAACTTTGCTGAGGTCTACTACAATTTTTATATGGCCTT
CTCAACTATTATGGGTGTGTAGTGTATGCATCAACAGCTTCTTTTGTAGGTAATTGCCAA
AGGTGAAGCTCAAGGAATGGTGAGCAAGTCAATGGGTATCCTGCTCGGAATAGTGGTTGC
CAATTGCGTAGGAACCTCTACAAGTCTTGCTCTTGCTGCATTTGGAGTTGTGACAACAAT
CCATATGTATACGAATCTCAAATCTTACCAATGTATCCAACTCCGGACTTTAAATCCATA
CCGTGCAAGTAAATCCCACTCCTGCAGCCGTCCAATTCATTCAAATTCTTCTTACAATAC
GAAAAATAACATCTCTCTGTTTACTTTACAGGTTTGGTTTTTAGTGAATATCTCATCAGT
GGCCAAGCTCCTCTAATCAAGGAGGTCAACGATGAAGAACCGCTCTTCCCAACAGTTCGG
TTTTTAAACATGAAATCTCCAGAAAAGGTAAAAATGTTCATTCACCTTATTATACACTCT
GAGATCTCTTATCAACTAGTTTAAAATCTAAAAACTTTCTCGGATGAATAATACAATACT
TGATGACCTGATTGATTGATTCCTAGTATCTGCTCTATTCAGCTGCAAGATTTTGTCTTA
TCATCAGAAGCAAAAGCAGCAGCCGCAGACATAGAGGAACGGCTTCAACTAGGGTCAAAG
CTCAGCGATGTTATCCACAACAAGGAAGAAGCAATAGCATTGTTTGATCTGTATCGCAAT
GAAGGCTACATCCTTACAGAACACAGAGGAAGATTCTGCGTAAGCAATAATATACCTTTT
CAGCATTATTATCAACCGGAATCTCTCACCATTCTATCTCCTCTTGTAATTGTCAGGTGA
TGCTCAAGGAAAGCTCAACTCCACAGGACATGCTCAGGTCGTTGTTTCAAGTGAACTACC
TCTACTGGCTAGAGAAGAATGCTGGGATTGAACCTGCAAGCACTTACACAGACTGCAAAC
CGGGTGGTCGGCTTCACATTTCTTTAGATTATGTGCGACGAGAGTTTGAACATGCCAAAG
AAGACAGCGAATCAGTAGGTTGGGTCACTGAAGGACTGATAGCTAGACCTCTACCAACCA
GAATCCGTCTAGGTCATGATCATGAACCATTATCTTCTCCTTCCAGCTCATAAACTCAGA
GGAAAACCAGGGCCAATGGATGATATATTAGATCCCATTTGACTTTTCGGTATAGATTAG
ATTCATCTGCCATTGGAATGTAGTAAGCTGTTTAGAGATTTACATGTCTCTCAAGTCAGA
AGATCCCTAAATATCATATTCCAACAAGACAGTGTTGCATAGTATATGTGAACACTATCT
CATTATGACTTGAGATTCTAATCTGCTTTTTAAAATTCATTGCGACTTACAAACATACCT
GACATTTTTCACATTTGACCCCACAACATTTGGAATAATTAATAATATAACACAACTTGC
TTATTTATCAGATCAAACCTAGACTTCTACACTGATCTTTAGCAGGTTAACCACAGTTAC
AGACACACATACATAAGGCAAGAGAAACAAAAAAAATGGCGAGTTAGCCTTAAGAGATAG
AGAGACTTCTGATTCTACTGAACAAAAGGGTACCGAGCGACGTAGAATTCTCTTACACGC
GAAGCCCCGTCTCTAGCAAGTATACCTTCGAGATCTCCAATGATCCTAGCCAGCCAAATC
TCCAAGTTTCTCTGAACTTCTTTCAAGTTGTTCTTAATCAAATCCAATGACCTCCCTGTG
TTCATCTTGGCTTGGCTTAATTGATCTCCTTGATTACTCCTCGTGATTTCCGTCTGCAAT
GAAACTAGCTTCTGCCCTGTCTCTGATGCCCGCTGCTGAAGCCTGAAACACTCGAGCAGA
AACTCGGTTTGTCTTTGTGTCCTGAACTCGGGTCCTAATGTAGCATCGCACGGATCACTA
CTCTGCTGAAAACATAAATTGCATGAAAGGTGTAAGGAGTAACTCAAGAATGTGTTGTAA
CTTGTAAGCAAATCACTCATAAAAGTTTAAAGACTAACCATTCTTCTACATAGATCATCA
ATCTTCCCTGAAAGAGCTTGATACCTCTTAGCCTGTTTCCTCAACAAAGACGGAACTTTC
GAAATGTCACTACGACAAACTTTCTCAAGATTCAGTAATTCCTCTTCAAGTAACCTCAAT
TTCGCTGATACACCCGTCGCTTCACTATCAATCTTCCATGGTGATTCCCTTCTGTGTAAG
GAAACATAAGGTTACAATTACATCACTCATCAATCATCATCATCACACAATCTCAATTCA
AAATCTCTCTAATTACCTTGGCACAAAATGCTTCATACGATACACAGACTCCAATGATTC
ATACTGTAAATCCTACAAAAACAACCAAAACCCTAAATTCAAAACACAAATTCTTCACTC
TCAAATCATGAATTTCAAAATCAAGAAGCTCAAAAATCAAAAAAACCTGGAAAGGATTAA
AATTGGAACTTGGGTTAATCCCATAAGCATTAGGTGATGGTGATGATGATACAGTGAGGT
GATCCACACCATAACGTTCACTGGACTCATCTCCTTGTTCATCTTCTTCCTCTTCCTCAA
TCTCTCTTCGAGACATAAACCCAATCATTTCATCTCTCTCACTAACTTCTCTCTCGAGCT
CATTGATTCTATTCATGAAATCTTCTCTTTCTTCTTCCATTTCATGAATCCGATTCAACA
ATCGTTTCTCTTCTTCTTGCCAAGCGTTTCTATGACTAGCGAAGATCTCGACCACACGCG
CGTTAGCTTTTGAATCTTCCACGCGCCGAGATTTCATCTGACGGACTTGTTCCTCCGCCG
TCGCTAGTCGCCGTTTTAGCTCGGTGACTTCAGATGTTAATCTCGGGACTATAGAGATTG
CGTCGTTTGGGAGATGAGCTAACATTATTGAGAAGCTTAAACCTAGAAATGATTTTGCTA
GTTTCTTCAATTCATCATGCTCTTCTTCTTCTTCAACGAAGCTTCTCATTCTCAATCTCT
CTTCTTCTTCTACTTCAGGTTCAGGAACAGTCGCCATTTTTGTGAGCTCAGAAATTCGCA
GAAAAAAAGATACTAATAAGAAAAGACAAATTTTTAATTTTAATTTTTCTTATTTTCAAT
CTATCAGCAAAAACGGTAGGACATTTTTTTGGCGTATTAGCGAATATAAAATACTTTTAA
GTTGGATATAAATCACATCAAAAAGTTTTTATATCTGATGTTGACAGAGAGATACAATGC
TACTTAACAAATTCATTATAAATTCTGTATAAAATTTAAGAATTTTTTTTTTTTCTGTAA
ACCAAAATTTAAGAATTTAAGATCAAATTTTTCTAAAGAGTAATGTAAATTATTATTGTA
ATTTAGGAGGGTGTATTGAAGAAAGAATTTAGAGTGATTTGAGTTTTAATGAGTTTTGAG
ATGATTTTAATAAATTTTGATGAATTAGGAAATTTTGTTATTAAAATTCTCCCAAATCCC
ACCTAAAACCATGAGATTTGGATGTTGAAATTTATAACTAAAATATTCTCTGAAATCCCA
TCCAAAGTCACTCAAGTCTCTTCAAATCCACAACTTAAAATGTTTCTAGTAACACTAGAT
TTGATTGTAGATTTTAAAATCACTAATTCAGTAACACTTGATTTTAGAAAGGTTTTTAGA
ATTCATATTTGAATAACATAGGATTTATCATTTAAATACAAATCATTTCAAATCATTTAT
TGAACACACCCTCCTTAGACTAAGAACTAGCAGTTGACAAAAATAAAAAAAAAAGATTAA
GAACTAGTAGCACATGAAGCTACAAAAAATTCTTTAATTGTCTTACTTTTGATGATAAAA
GATCTGATTACCAACTTGGAATATTTATTTCTTTAGCTTCTTGGCAGGTCTGACTTCTTC
ATCTGATGCACTGCTCTCTGCTTCGTCAGATTCCTATAATGTTTTATCAAAACAAAAATT
GAAAATCAAACATATGAACAATAAAGGTAATTCAATAAGCAAACAAGTCAGATTGTATAA
CGCAATTCTTACCTAAGTTAGTTCTGCCACACCTTCAAACCATAGTGCATATTTTGTAGC
TAAGTCCTTGAGATCTTTGGGAGCCTTTTTGGTGTGAAATAAGATTATCTCAAACCCGAG
ACTCTTGATATGTGCGACGTCTGTGCGAAGACGAGAATCTGAAGAGATTAGGAGCACTGG
GCTTGGATTACGCTCCAATGCCCATGAGTGCATAGCCTTCCCCAATTCATAATCGGGAAA
ACTTTTGCGGCTTGCATTGGATCTCTTCTTGGTCTTCGTAGGCGGTTGTGAGATATGAAC
CTCAACACCGGATCTCCGAAGCATATCAATGGCTCCTCCATCAAGTGCCTTGAGAGCGGT
GTCGATGTAACCGTAGATATGTTGTGGACGAAAATGATCAATGGGACAAGTAAGATCCCA
GAAAACCTAATAAATTAGAGAAAGTATCAGATTAATAAATTAGAGAAAGTCAATACCTAA
AATAGAAATATTGACAAAAATTAAGAATTGATTAATTACCGGGACAAGGAGATTGGCACG
CCTAGGAATAGGTAGAGAAAATCTTCGACGAGGAGGACTCGGCGGTGGCTGCAGCATAGA
GATCCGAAGTGCGTTTCTATCAAGAAGTAAACCTCGAGCAAGATTCTCCCATGACAAAAA
AGTTGGCAGACTGCGAAATTCTTCAGGGGCAGAATTATTTCCCACAACCCAAATCACAAA
CCCATAGTGTCTGCGAGTTAGGTTTGGACCATTTTAAAAAAATCCCAATCCGAGGTTAGG
AGGAGAATAGCAGCAGGAGGGTCACGAGCAGCAGGAGGGTCACGCACAGCAGAAGGGTCA
CGCGCCTCGATCCATTATAAAAATATATATATATATATATATATTTTTAAGTTGGATATA
AATCACATCAAGAAGTTTTTATATCTCATATTGACAGATATGATACAATGCTACCTAACA
AACTCATTCCTCCACTTCTTAGAGCTGAGTGTCAAAGATGGAATTTGTTTTTGGAATATT
GGTAAGGCTATGTGCACATTTTGTCCATATCATATAGTATTATACTATTATCTATTTTTT
AAGTTAATGTTTTACTAATGTGTTTGTTTTTTTCAAATATTTAAATATTTTAAACCATGT
ACTGCCTCCATTTCGTTTTAGTTATCGTTTAATGTTTTTTCACACAAATTAAGAAAAACA
TTAAATTTTCTGTTTTACCCTTTATTAATATATTTTAGAAAAAATTTCATTGGACAAAAT
ATTAAAACAGTAGGGACAAAACTGGAATTTTCACCAAACATTTACATTGAAAACATAAAA
CGACAACTATTATGAAACAAAATTTAAATCCTAAAACGACAACTAAATTGAAACGGAGGG
AGTATTATTTTGTAAAGTCACGTGGTTCCACTACTTTCCGTAGGTGTATGAAATAATATA
AACACAAACCTTACAAATATTAGTTTTATATATATATATATTGATGGTGTTAAAAAATAA
AAAAATGAGGATTTAACCTGTATTGTAGCGGGTTAATGATATTTTAAATTTTTATTAATA
TTGATTCAAGCTCGTTCCGCTTATATAACTCTGTCCTGCTATATAACTATGTTCCGTAAT
ATAACCCGTTCCGGTTATTTTATGAATTTTAAATATATCAATTATATTATTTAAAACTTT
TTAAAAGTTTAAAATTTAACATTTCCATTAAATTAAACAGGTTAACTAAAAAACTGAATT
AAACCGTATACAAACTTTTAAATTTGGATGCTTGTTAGGTTAAACTTCTTGCTCATTCAG
ATTTCGATTCATTTTGATCTTATTTATAATATGACTTATAATCATTGTCTAAACATTTTA
GCCAATGTGGGACGTTGAATACACATATTTTTTATTAATTAGGTAATACTTGTTTATTTT
TAAAATTTCGAATCACAATATATGCTGGAAAAAAATTAAGATATTTTTTAACTTTATGTA
TTGTATGATGATACAAAACAATTAAAAAACAAATCAAACAAAGATGATAGTAGAATCATA
ATTTTAAATCTTAATCAAATCTTTAAATATCTATATTATTAAATATGAAATATTCGGTTT
ATATTTTTTGATATGTTTTGATCCGATCCAAGTTAAATATGGAATATTCGAGACGGTACC
ACATTTGGCGGATCACAATTTAACCCACTCGCTGACATACTAGTGTATATATATTGAGTA
GTTGTTTTCTGAATTAATGAGCATGGACCATGTAGATAAAGAGAGGCTTCATCTCTTGAA
TGCAACAAGAAGATCAAGAAATCATATCACGGACCCGACCAATCTCCACCTCCCAAAAGC
ACATGATTTCATCTGTCCCCAAACAATTATCTCTCATTTGCATTTAGATTTTTACACGTG
ATTAGGTTTAAGTTGGGGCTGCAATGGTTTCTTCCTATGAATTTGCTTGTCAACATATAA
AAATGGATGATGAAAAGCTAAATTCGAGTTCCCAAATCTTTCATTTTTTGCTGACAAACA
AATAACAAGAGTATAGAAGATGAAGATCATTCTATATCAGAACTAATGTAGAGAACAAGC
TTTGATCATTTTGTTTTAAGGCCCAATAAGCGTTGACCTACAAAAAAAAAAAACATAGCA
CGCTTTACTAGGACAGCGTTTCGCTTACGCTAAACGGCGTCGTGTCACAAAATGTGGAAG
AGGGAAATGAAAAACTCCTCCCGCTATAATTTGACAAACATTTTGGAAAAATTCGTATGT
CACGCGGATCGACTCTATGAACCGTTGATTATATCTTAATCAACGGTCAATACACATTCT
TAGTATTCACCGAGATTGAGATCACTTTACTTTTATGACTATATATATAAACCCACTACT
CTCCTTTGTCATTCACATCTCAACAAATATTCATTCTCAGAGCAATTGAATTCAAATTTT
CCCGAGAGAAAATCAAGTTTCCTGAGAAAATGTCAGGTCGTGGAAAGGGAGGCAAAGGTT
TGGGGAAAGGAGGAGCCAAACGTCACAGGAAGGTTCTGAGAGACAACATCCAAGGAATCA
CTAAGCCGGCGATTCGTAGATTGGCTCGTAGAGGTGGTGTCAAGCGTATTAGTGGTCTGA
TCTACGAGGAGACACGTGGCGTTCTCAAGATCTTTTTGGAGAATGTTATCCGTGACGCCG
TTACTTACACTGAGCACGCTCGGAGAAAGACGGTGACTGCTATGGATGTTGTTTATGCTC
TTAAGAGACAAGGAAGAACTCTCTATGGATTCGGCGGCTAGGGTTTTTGATTGTTGTTTT
TGTGTTCTCTACGTTGCTTAGAAATGTTAATTTTCAGAATTTGGTCTTAACACCGAAAAA
AAAAAAAATGAAGGATGTTTTTGCAATTTCGTCATTGTAGTCTTGATTGTGATTCGCTTT
CAGTAATTTTACAGTTTCTCTATGCTTGTTTAGTTTCCTTCGAACACGACGCAATATCAA
AATAGTGAATCTCACAAGTCCAAATGTGTTGGTTAGAGATAATAACCGGATCGGTTTAAA
TCGGATTAGTTGATATACGTAAATCAAAATCTGTGGTAATACATCAAGAACGTAAATCAA
TTTATTTTTGGTTTAGAAATACTAACCGGATCGGTTTAATTGAATTACTGATGAAAATCT
GTCTTCTGAACCGAACTATACCGACACATGTTTGTATATTGGATGCGACGAACCGGATTT
GCTATAAATTAAATTTAAACCGAATTATTTTGGGTTTAAAAGTAAAATTTAAAAAAATTG
TCAAATCATATAATAACGTCTCCGATGTTCTAGAGAGAAAGGGAAGAGTCGAGGAGAAGA
AGCTTGAAATGGAATCAGCTCTTGACGTGAATCTGATCGGAAGTTTTCTTGATCCTCGAG
AAATGGGAGCTCCGGGAAGTGAAGACACCGTAGTGATAGAAATGGGGAAGAAGATGGGAG
ATACTCATGTAATCACCGTGAATTGTCCAGATAGAACTGGTGTAGGTTGCGATATTTGCA
GAATCATCCTCGATTTCGGGCTCTATATCACAAAAGGAGGTAAGATTCTTCAATAATCAT
GATTTGAGTAGAATTTGCTTTAGATACCTTGAATTTGGGAAATCGATTTAAGGTTTGTTC
ATGTTTGGAGTGTAGATGTGACAACTGATGGAGTATGGTGTTACATAGTATTGTGGGTGG
TTCCTCATTATGATTCACTTAGATTGAGATGGTCACATTTGAAGAACCAGCTTGTATCTG
TATGTCCCTCTTGCTCCACCTATTTTGTGCTCGATTTGATGTCGCCTTGTCCCGCATCAA
CGCCTGTTTACTTGTTCAAGTTCTTTTGCTTAGATCGGAACGGACTTTTACACGGTACTA
CTGTGCTTATCGTCTTATGTGTTGATTTTTCTTATAAGTGTGTGTATCTTGAGTGTGTGA
GAATCTTGTTTGCAGATGTTACTCAAGTACTAACTGAGCTTGAGTTCTCTATTCAAACCG
TGAAGGTGACTACGACGCCTGATGGGAGAGTTCTGGATCTTTTCTTTATAACAGATAACA
TGTGAGTGAGTTAGTCAATCTTCTTCTTAAGAGTTTCTGTTAAGTATTCGAATGGTGATT
AGTAGTAGTGTTTATGATTGTCTGTTAGGGATCTTTTACACACAGAAAAGCGCCAAGAGG
AGACACGAGGGAAGTTTCGTTCTGTCTTGGGAGAATCATGTATAAGCTGTGAACTTCAGT
TGGCTGGTCCTGAGTATGAATGTCATCAGAATGTTCCATCTCTTTCTCCAGCAGTGGCTG
AGGAATTGTTTACGTCTGAGCAGTTCACCGATGAAGACAATCGTGCACAGGTTCTTAGTG
ACGATATGACAAAGCTGAAGAATGTCAGTGTTACATTTGACAACTCCTTAAGCCCGGCTA
ACACTTTACTCCAGATACAATGCGTTGATCACAGAGGCCTTCTCTATGATGTATTAAGAA
CCTTAAAAGACTTCGACATTAAGGTAAATGCAAAACGATCAGATTTCAAGATTACATTGC
CTTTCTTTGTGTGTTATCTCAGTTTGGTGATTTGTTTCTGCAGATGTCTTATGGCAGGTT
CTCACCTCAAACACAAGGTCATCGGGATCTAGACCTCTTTATTCAGCTGAAAGATGGGAA
CAAGATCGTGGATCTTGATAAACAAAATTCGCTATGTTCACGCCTGAAAGCTGAAATGCT
TCATCCTTTACGTGTCATAATAACAAACCGGGGGCCAGACACTGAACTTATGGTTGCTAA
TCCAGTTGAGCTATCTGGTAAAGGCAGGCCAAGAGTGTTCTATGACGTTACCCTTTCACT
AAAAGTGCTTGGAATCTGCATTTTCTCGGTAAGAAACAAAATCTATTAACAGAAATCTTG
GAATCAGTGAGTCTGACTGTGAACTTTGTTGTCTGTTTTAACAGGCTGAAATAAGAAGGT
ACGCGGCTAGTGACCGAGAATGGGAAGTGTATAGATTTCTTCTGGATGAGAACTGTTTGT
TTCAGCTCGGTAGTGCTTCTGCTAGGAATGAGATTGTTAATAAAGTGAGAAGAACATTGA
TGGGTTGGTAAATTAAAGAAATGTACAGAGAGGTAATTATGTACTGCTATGTAATATGGT
ATGCCTTTGGTTATGTCCTATTGCTTATAGGTTCATGTAAATGCTTTTACCCGTTTGGAT
GTTGGTAAATCCTCAAACAATCATGGAATCCCACACATATCGAATAATTTCTTCGGAACA
GGATAGTGAGAAATTTATGAAATTGTAGCTTTAGCTAAATTTCGAATCTCAATAATTACA
AAGTAGTTTTGGCAATAAGGGCATATATATTCATAACATAAGGCACAAATTAATGACAAC
TAGGTATAGTTTCTCATAGACGATAGTTGGAGGATAATGACAACTAGGTATAGTTTTGGC
AAAAAAAATATAATGACAACTAGGTATAGTTTTGGCAAGATAATCAACTTCTTTGTTTGC
TCTCGGTCAGATTTATTGTCGAGATTTGTGTGGTTGTTTTGGGATTCAAAGTCACTTAAT
GTTATCCTAAACTAAATTTTTCTAAGTACCATAATTAATTTATATTTATACTATTTTGGT
CTATAAATATTTGTGATGTGGATTTATCACAAAGGTTTCGTGGTGTAGTTGGTTATCACG
TCAGTCTAACACACTGAAGGTCTCCGGTTCGAACCCGGGCGAAGCCACCATCTTTATTTT
TTATTTTATTTTTGGCCATTATCTTTTGTTTACAGTCTCTGTTCTTCTTTAAAATTAGTA
GGTTAAAGTGTACTTCAATCGTTAAAATCATCTATTTTGTTGTTATATATCTTGATTTTA
GTACATACTAATACGATTCATCATAATATCTCCGCTCGTTATAATTTATAATTAAAATCA
CCTTAAATTATTCTAACATAAGTGATTGTCTGATTGAAATGCTTTCAAAACTAACTGTAA
TTTTCTAACTGATTAAGGTGATTAGTACTGAAGTTACTTGTTAAGTTAGTTTAGACAATG
TGTTTGATCTACTAATATATGTTATTGTATTGATCTTACGAGACAAGAGAGCTAGTCACG
AATATGTTAGGCTGTGATAACGTTTTCAACACGAAACCTGATAATTTATTTTCCAAATCA
TATATTCTCTCTCTTTGGGTGACCAAACCCTTGTTTTGACTAACTCTGACATGTAAATTA
ATGAGCGCCATTAGTACTAGCCATTTTCCAAGATATGTTGAAGTCCTTACCCACTAGCAT
CTCAAGGCCCTTAAGCTCAACCATGAAGCTCTTACTCTCTCCTTTATCTTCCGAACCCAC
CACATACTTCTGCTCCTTGGAGCTTACCTCAATCCTCTTGGTCTTGTTGGAGATTGGACT
TCCATTAAGATGTATTTCAGAAACTTGCCTGTTCCTTCGAGTCCCAAAACAATCACTCTC
TCAATCACCAAACCTTGTCTCAACGCAAACTTACCTTCTTTCACTTGAGACAATATCTTC
ACATTCTCATTTCCAACCGATGCGTAGAAGTCAACGTACGTTGACTGTCCGTTTCCAAGT
TTCATCTCTGGAAGCTCATCATCGTCAAGAAAGAGTTTCCCGGTGGCGTATCCCTCTGAT
GCTCCCGCCGGGAAAGTGACGACCAGACTAAACGGAGTAGTCCTCGTCTCTTTGGAATTT
AACCCATGCCACCTTGTTGCATCGGTAATATCGTGTTCTGGTAAAGATGCACATTCACAA
CGTTCATGGGAGCTGGGAGGGTCACAAGCTTCCCGTTCTTGGAAAAAACGACCTGAGTCA
TGTCAAAAATGTGGTACCAAGAACCTGGTGGGAACAGTGCTTCAACATGGGTTTTACCTT
GTTCAAGAACTGGTGATGACGCGTCTTTAGGTAACGAAGTTGAGATCTCAAGGTACTGGT
CCTTAAACACCATATCTCCGAAGTCCTCATCGGAGCTACTAGTGTTGAAAATCGTCTCGC
CGTTAGATCTTCTTCTCACGGCAAAGCTGAAAGGATCTGTCGTGAAGCTCAAAATAAGCT
CCGGTCCAGAGATCTCATGTACCGTAACCGGAGATTTTCTTGATTTTCCGATTACTCTCG
GTGGTTGTTCTCGGCGGAGGAGATTGTACGGAACTTCCCATCGTTGTTTCTTTGCGTCTG
TTATGTGAACACGAAGGCGATGCTCCATCTCGTGCCTACAAAAAAAACCCAACAGTTAGA
TATGGATGGTTAATGTTGGCTGCAAAACAGAGGATATAAAACTCTGTACTTGATGAAGAG
TCGAAGAATGGTTATATCAGAGCCATAGATTTTGTTACTCTGCTTCACTTGGAGATAGCC
AATGAAGCTGCCATCATCGGGAGACTTCTCAATGAAGATCAGACGGTAGCCTTTTCCGAT
GGCGTTGGGACACCGGAGAGATGAGAAGCAGAGGATAATAGCCACAAGAAGAGAAAGAGA
AGAAGCCATTGTTCTTCAGTTGGGTAGTGATACTTTCTACACTTAACACACTATAATCTG
TACTAATAAGCAATGAAGGAGAAAGAGACATTTGCATTTATCACAAGATGTTAAACGTAC
CTAATTTAATGTAACATCATTTACTCTATTGAGTGGGCTTGTAAATGATTACAGTACAAA
CTTGTTTCTATCTTTATTTAGTATGCTAATAACTCAAATTATGTATTGTCGATTAAAAAC
TAAAGTTGATTTTGCACAAATTATAGAAATAAACAAGCTTTTTATCATCCTCATAAGCTT
AAAAACCAAAAAGAACAAAATAACAACACAAATTGTCACCATAAATTGTCACCATATAAA
TTCGATCGAAATAATGTTATATTTAAAATGAAACGTAATAAGGTTTCTTCATGTGACATG
GTTAAAGTCTTAAACACAAAGAAACTAATAACTTTTTTTCAGCCGCTCTTTATAATCCTC
CTGCCTACGCGGTCATACTCAACTTGTGTTTCACTTTGCCCAAGCAAAAGCTCCATCGGA
ATATCATCTTTTGCAGCTGCATTCCCATACTTTGCCATCATTGTGTCCTTTATCTGATTA
TTAAGTTCTTCCTTTGCAACCTTAACCCTCTTATAACACAACTCAGCTTGAGATGGAGCC
GCTTGCATATGTATGTCCTGTCCTTTGTCAAATGCTTCACATGAATACATGTTTAGCTGT
TTGAACTCTAGAGCTTGGCCACTGTTTCTATATTGATTACCTCCCAAAAATAATTTCTCA
TTTGGATCTGTATCTGGGAGCGGATCTTCACGCATGGATCGAGATTTAGGGTCATAATAA
GCTGAGTTAACATCAAGGTTCAACAAGTATTTTGCAGGATCTTCTCTGATACGCAGATTC
CTTACAGTTCCTGTGCTTCCACCATCAGTTGTTCGAACACGTTTTTTAACCTTTGCAAAA
TCCACCTGCTTGCTCTCATCAATCTTGGCTTCATCAACCCTTAAGTCTTCTTCCTCTCCA
TCACTGGTTGCATCATTATCATTCTTCTCCTCTAGTTTCTTAAGTTGTTGCTCCTTCAAG
TAATTCTCTCTTGCATTCTCTTTTGCTTCATAAAGATCTCTCACATGACGATAAGACGAA
GGATTATAACCATTCCATCGATCCCTCTTGCCATCATAATCCAACTCAATACTCTCGATT
TTCTCATCAGGTGCAATGTTCTTGTTTGTGTATTTTGCTCCAACTTTACGAGGTCTTTCT
ATACATGTTTTCATATCATGTGTCATTGCACCACAGTTTTGACACGCTCCTTTGCGATAT
TTTTCGGCTTGATAAGTCTTTGCACCTCTGTCATAATATGCTTTTGTCGAAACGGGTTCA
GTTTTCCAATTCTCTTGATGCTTTAAACTCGGTTTTTCAGACTTGCTATACCATGGAGCT
TTTGACAGAAAATCAGGTATGTTGGGATTGATTTCCTTTCCATTCTCGTCTACCTCAGCC
GGAGCAAGCCCGGCTTTACGAGCTTCCTTTAATTCTTTTTGCTTCCTACGATCTTCCCTA
GACTTAAAAGCAACTGAAGCCGTCGCCATTGTTATATCAAGGTTCGAAGGATGAAGCTTG
TTGGGATTTGTGGTAAGAAACTAAGAACCCTAAATCTTTCTAAGTAGAAGAAAAGAAAAA
ATAACTCTTAAGATAAAAAAAAAAAAATCTTTCTCTCATGAGCATACATATAAAAGCTAA
ATCTTAACATATTATTCTAGGAAAGTCTCTTAAACCGTAAAAAGAAAAAAGAAAAAAATT
AATGAAATTGCTAATTTAACTAAAACATAATTGTAAAATTTCCTTTTTCTTATGGTCGAC
TGTTGCTTGCTCTTCAATTAATCCAAGTCACGCCCTTCTCACATATCTTCTCAAATTCAT
CTTTCCTTCAATTTTGTTTATAATAAATCCCTGGTTTGTCTAAACGTGCTTATTTGCCGT
TGAAACAACAGTCTCTAAATAAGAATGTTAAAACAAATACTCATAAGCAAAACTAAAATG
GGACAAAAACAATTAGCATAAAAAACTAAAATGGGACAAAAACAATTAGCATAAAATTAT
TAGGCAAAAAGGTTTCGTGGTGTAGTTGGTTATCACATCAGTCTAACACACTGAAGGTCT
CCAGGTCGAACCCGGGCGAAGCCATTATCTCTATTTTTATTAATCTTTCTTACAGATTCT
CTTATACATATATATATAAAACCCGACTTGAATATACCTACATGAATGTTTCTTTTATTT
TGATATGCATCAGTTTAAATTAGCAATTGATATAGAATCTAGGCAAATCCTAATGTTATA
TTTTGTATAGTTAACCCCGACAATGAAACAAAAGAAAAGGATAGAGAGGAAGAAGTATGA
AGATATCTTCACATGTGGTAATCAATGCCGTGGATATGGCAGAGTCTTTCTCACATGGAT
TGTGTAATGGTTACCCGTCTGTTGAATATTTGAAGATTTCATATATTGACTGATCAAATC
AACAAATTTAACGAACAAACTTTTTTCACATGATGAATGATTTATATATACGATAATACG
AACACAAGTAGATAGAGTTTGGTGATATAACACTTGAAATAAGGAGAGGCTAATGCTCTA
CATCTAATTATTATCTGTGTAAACTTTATACCCTAGTTTGTTAAATAATTAGTGGTAATG
AGTTGTTATGGACTAAAACATAACCCTTTTTAAGCTTTTGTAGCTCTCGTTTCCTTTTGA
CTTTTAACAACAATATAAAACCTTTTAAAAAGAGCAAAAAGAGAGAATTCAATTTGAAGT
CGCCTTGGTCCAGTGGTAAAGGAAGATAATTTCCGCCACCTGGGTTCGAGTAGCATTGGC
CACCGAAGTTCGAGCAATTTAACATGGTTTATCCGGTCCCAGAATTAGTCTTTGAGCCTA
TAAAATCTTTAGAATCACCTGAGTTATATAAAAAAAAAAAAGTGTGTAGTAGACGAAGCG
ATGAAAAGGGTTTTGTACAGAAAGAAAGTAAAATCGTTTTTGGCATTTGTTCTTAAAACC
ATTCTTTTTGGTTTCTCTCTACTAATTAAGGGGGTGTTATTCAATGGTGGAGTTAAAGTC
AATTCTTTAAGGTTTAGATTTGCTTTCTGATATTGGTTTTAAGAAT
