# Supplementary material for: Validation of SNP Allele Frequencies Determined by Pooled Next-Generation Sequencing in Natural Populations of a Non-Model Plant Species
Source: PLoS One. 2013 Nov 7;8(11):e80422. doi: 10.1371/journal.pone.0080422 (PMC3820589; doi:10.1371/journal.pone.0080422)
Supplement: File S2 — Contigs of the A. halleri de novo assembly containing the validated SNPs. This zip file contains the contigs covering the nine validated SNPs, whose positions are given in Table 2. The contigs were assembled using the Brusio population. (ZIP) [file pone.0080422.s002.zip › Supporting Information S2/NODE_76279.fas]

>NODE_76279
TCATGGATATATAATTATTTATGTTAGTTTGCATATTATCATCATTTAAATAATATCCAA
ATCTCGACCAAAAATAGATTCTATATGAATTCACCAATTCAATACTTTTACTGTTTTTAC
CACACTACCAAAGAGGGCACTCTACTCATTGAAAACGAAGATTTAAATACAATCAAAGTA
TGCTCACTAGTATAACTGTTACAACAGATCAATCAACTCATAAATGATCAAATGGAGAAA
TGGAGAATATTAAATCTAATCTACATCAAATGTCACAGATGAACAANNNNNNNNNNCTGA
ATTCACCAATTCAATACTTTTACTGTTTTTACCACACTACCAAAGAGGGCACTCTACTCA
TTGAAAACAAAGATTTAAATACAATCAAAGTATGCTCACTAGTATAACTGTTACAAACAG
ATCAATCAACTCATAAATGATCAAATGGAGAAATGGAGAATATTAAATCTAATCTACATC
AAATGTCACAGATGAACAAGAAATAATTAAGCAGCTTTGTGATTGAGCTTCTACATTAAA
TAAGTGTTACCTCTCTTTTTATAGCAAAGTCGGATACTTAGCGTCAAGAAACTCTCTGAG
ACTTTTAGCAACTTTGTGACCACCCATGAGTTCTGCTAATGTCTCCACAGGTAAAGACGC
TAGCTCCGCCAAACTCTTACATTTTTCCATAATCGATCTGTAATTCGCGTCTGAAACTCC
AGGAAGCCTTCTCAGAAACTCTACTGCTGATGTGTTATAGTTCTCGGCTCTGTTTCACAT
CATGTGTCAATTCGATATTTACCAATGCAAATAAACAAAAATGATTTTTCCAGTTTAAGA
AAGAGATATTTTTACCTGATGTCATTTTCTATGATACCTTCTTCTGAAGGCACACCAACT
CTTATTGCTCGAGTCTCGTCGGGCTCGTCTTGGTTGGATTTTAAGGTAGTGAAGATTTCT
GCGGTTGCATGTAAACTTCGAGACCATAATATCCTTAACCGAGGAAAATGCAGAACTAGC
AATGATAGTTTTGATATGATGTTATATGGAGTCACATCATCTGATATATCACTCGCAGAC
TGCAAAAGAAAAAAAGAACCGATCCAAATTCAATGAAGAACAGATCAAAACATGATAAAG
ATAAGAGAAAACGAAAATTAATTTGACTGTGAAGCTTGGAATGTTAGCGGGTACCTGAAA
GGAGAAGCTTTTGTCTTGAGAGAACTCGATGAGAAGAACGGGTATTCTGTAATAACGGGA
CATCATTTCGACTTGGTGAAACAAACGACCTGATGTGAAGCTCTGGAAAAGATCTTGAAT
GCTCTTTCTCTCAACGCATATTGAAGGAGATAGGATATAGTCGCCGACCTCTAGTGTAAC
TGGTATTATCTTCATGCCTTTCTGGTGAAGAACATTTGGTAGGCTGCTCATGAACTCCCT
CATGTCAACTATAACCTGGTGAAAAACACATTTCATAAAGTAAAGTCTTTCCCAAATCTA
GTTAATCTTGGAAAATATCAGTATTGAGATATGAACCTGTGTCTCTTTCTCCATTTCCTT
TCTTCCGCCTGCTTTTCGGGTTAATGAGTTTTGAGTACTTGAAGCTGGAAACTCTGTAGA
AGAATTCGACCCCATGCCGAGCCCATCCTAATTCCAAGTTTATAGCACAGGATGGATGAG
AAGAAAGCAGGAAAATAAAACTAGAATCCAGAGCGGACAAACAAGAAGATAACGTAAAAT
TCCGGTAGAGAGTTTCATCTACTTGGTCTGATTCAATTTAATAATGTAAACTTCTTTTAG
CAACGCTAACATTATTTGAGTTGTTCTAATGTATAATCTACTTTCAAATCAAATTGTAAA
CTTTGAAGCAGGAAAAAAAACTCACACAGGCTTCGTTTCAATTGAAATGTTAGGATTTGA
GTTTCAAACCTGATCAACGGGAATTATCATCGAAGACTTCTGCCTGATCAATGATTCAAA
CGCTTCATTTTCTCGACGTATGCTTGCTTCAAACTTCTGCACTTCTGTGGACTCATCATA
GAAAAGAAAATAAACTTTCAGCTTTCTCAGAGGGTTCTCTGCTTTGTACACCTCGATTTC
TCTAACAAAACCCATGTCAGGATGGTAGACAATGATCACAGAGGGTTTCAAGATATCTAG
TATAGGTTGATCACTTTCTAAGGCATAAAAATGCACAGGCGGTAGCTTTTTAGCACTACT
GGGGTGAACAACATTAGCTTCCCGGGGGCCTGATGTGCTAGCTTCACTGGCTTTTTCTTC
ATTCTCTGGGCCTGTTAAGATTTCAGGTTTACTGTTTTCCTTTTTCTTATTGCAACTTCT
TATGGATCTCCGGAGACTTGTTGAATCCTTTTTAGCTTTTCCTTTGGTACATGAAGCCTT
TTCAACATGAGGCTCTGGGTTGTTATTTCCAAGAGCCATATCCGTTGTCTTTCCTAGCTT
GCGAATAGAAGACGCAGCAGCCATAAGAGCCTCATGCTCTTGTCTGCCAACACTGCTACC
TTCCGAGTTCTGTATTGTAGTTACCGGAACAACTCCATCAAGAATCCCAAAACCCTTGGG
AGTTTTTTGTTTCTTCTTTTGCGGTGTCTGCATACTGCGGAGTTCGATTTTGCTCAGCAG
GTACATTTCCCATTCTTCCCGCATTACCTGCACAAGTGTAGACAAAATGAGAACTTGGAT
GTTGACTAAAATTATGGTTAGTAGTGACAGGGTTCATATCGGTTGTTAATGAATGATGTA
AAATCTAGCAAAAAATAGTTATCTGACTGGACCTTCTGTGGATTGTTTATGATGCAATCT
TCAAGCTGCATGCAGGACCGTTCATCTTTGCAAGCCACAAGAATTATTCCATTGTTGTCA
CTGTTGTCTTCCTCAGAAAAAGCCTGTTTTTGTCTTTCTTCTTGTGTCTCTTCTAAAATC
TCCTGTATCAGGCATACCATTAGGTTTAATGCGATTTCATACGGCTAATCCATGAAAATA
TGTTTGTCAATCATAGAGTGTGGCGACCAAATCATAGAGGTCAAAAAACAAAGAACAGGT
ACGGTCACTAGCTAAACCAACTTCCATCATTAAATAAACAATAACATAAAAACGGCATTG
AAACTGAAACTCACTCAGTCACTCACACGTAAGACTTTCCATTTTGGTGCCTCTTCAAGA
ACTTCTTCAACAACAACGCCAGTAGCCACATTTGTTGCCGTTTCCCCACCAACTGATTCA
TGTCCAATTATCAGGAAATTTTTTCGAAATGCTTATAACACACGGGTCACTAGATGCAAG
ATACAACCAATGTAGATCAAGACTTTGTTACCTGCTTCTACAGAGTCACTTTCGCCCTTG
GACTTTCTCTTTTTACCACTTTTATTTGTAACATGTTCTTTTGCCTTCACGAGACGATAC
ACTCGTTTCTTTGCAAAATCAAATATTTTATAGCTGGACTCTGCAAATAACCAAACAGAC
CGATAGCTCTCTGATACCCTTAGTGTATCCAAGAACTTGAGAAAACTCACAGCATCATAC
CTAACCACAAAATCCACAAACATAACACAACAAATTACTGTTAGAAACTGAAGAACCACC
CAACTTGAACATAAGAACATTACTGATGCTATTACCTAACAAGATAATCAAGCAGCTTCC
TTAAAGTCTTCAAATCAGAAACAAGCTGTTTTGTCCTTTTCCCTAAAGTATNNNNNNNNN
NTCCACAAACATAACACAACAAATTACTGTTAGAAACTGAAGAACCACCCAACTTGAACA
TAAGAACATTACTGGCTATTACCTAACAAGATAATCAAGCAGCTTCCTTAAAGTCTTCAA
ATCAGAAACAAGCTGTTTTGTCCTTTTCCCTAAAGTATGCCAAATTGGATCAAGCTGCTT
CCTCACAATCTCATCAAAGGACTTAAACAAACCACTCTCTACAGTCAAATCATCAACATC
AACCTTATTAGTCTTCTTCATCTCCTTGAGACAAGCGTCCATAACTTCAATTATGGCTTT
CTGTATCCCCACCATGTAATTCGACATCGAAACCCTAATATCCACAACCTCAGGTGGTTC
TCGCTCCAATTCCTGAGACACATCCAACTGAAACCTTGGCCAAAGATGGAGCCTACGGAG
GAAGAGAGCACGCATGGTGCGTTCAGTCTTGGCGAAACCGGAGACCATAGCTTGCGGTCT
ATCGGAAAAGGCACGTATATAAGCAGAGCCATTTAGGGATTTGACGATTCGTACAATGAA
TGCTTCAGTGGAGGTTTCCGAAAGCGAATGGGAATTGAGAATGAAGATTCCGGCGAGTGA
AGAAACTGGAATCCGTTGAGTCAATAGATCGACGATGAGAATCCGCGGCGTGATGAAGAA
AGGAGAACCGGAGGTGTAAAGCGAGTAACGCTGATTCGCAGGAAGATCTGCGGTGATTTC
CGTCGGGGTAGGAGAATCAAGAGAGGAGATGCAATGGATGATTCTGGATTTGAGAGATTG
AGCGGCGGGGGAGAGGAGGAGAAGTAGAGTTCCTTGCGACGGAGAGTGAAGGATGAGGAG
AGAAGCGATTAATTTAGCGAGGGAGAGACCGGAGGAGAGGATTACTAATCCGCCATTAGA
ATCCTCGAGAAGGTCTGATATGATCTGTTGGTGAAATTTCAGCGCCATTGAAGAACACGG
CGCAAATCGGAGAAACTGACGACGATATGATATAAAAAAGCTTGTTTGGGTCAAAAACGT
TCAAACTTCAAAACGGTGTCGTTTAAATTCAGTTGCAAATAATTTCCATTTTCCAGTATC
AATCCCAATTTTTGGCTCGGTTTAGTTCGGTTTATAGATTGATTCCTTTTAAAAAGAAAA
TATTTTTGACAATAGAAAAAAAAGTGGTCTCTTGCTTCTTCTTCTCACGCCACAGTGCCA
CAGCCCTCGACACTCGTCAACAAGCTCTCACCTTTTCTACCAAGTCTCAAAATTTGGCGT
CGATCGGAATTCTCAGATGAGAGAAATGAGAGCCGTAATCGAAAGAGTCTCTCATCTTCC
TCCGTCACGGTTAGTTCTTGTCTTTCTTCAAAATCCCCAAATTGCCCATTATTTTGACCT
TGTCGGAGATCGAAAAGTTTTGATTTGGAACATGAGAATGTTCCCTAATGAGTTGTTGGA
GACAAACTCTGATCAGGCTAATATAATCTCAGTGAAGGTTTAATTTTTCAAAATTTAAAT
ATTGTACAAGTTTATGTTCAAGAAAGCTACTTTTTGTTGTTATGCAATTTAAGCTACTTT
TTGTTGTTATTTTCAAAATTTAAATATTGTACAGGTTTTTGTATTTTTACTTCGATGAAT
CCGTTTTTTTTTTTTTTGAGGAACGTAa
