# Supplementary material for: Validation of SNP Allele Frequencies Determined by Pooled Next-Generation Sequencing in Natural Populations of a Non-Model Plant Species
Source: PLoS One. 2013 Nov 7;8(11):e80422. doi: 10.1371/journal.pone.0080422 (PMC3820589; doi:10.1371/journal.pone.0080422)
Supplement: File S2 — Contigs of the A. halleri de novo assembly containing the validated SNPs. This zip file contains the contigs covering the nine validated SNPs, whose positions are given in Table 2. The contigs were assembled using the Brusio population. (ZIP) [file pone.0080422.s002.zip › Supporting Information S2/NODE_8629.fas]

>NODE_8629
CTGGGGTGTATAGTGAAGAGGTTAATAGTTTGGGGGGATTCCACTTTAGTGCTATAAGTA
TAGGGTGATTTATACAGCCAACCCAATTATTAATGGTCAAATTAAGTACTAATCGACGAT
AACTCATCATTGATAATCTAAAACATCTAAAAAAAAAAAAGGAGACCTATCACCTATGTA
TAAGACCAATAATTTTTTTTGTATTTTCTTAATTTCATAATAGATTCTATAAATAGAGCA
GGGTCAACTCCTTTTTTTTGGTAATCTGCAGGGTCAACTCCTTGGGTTTATTGAATCAGA
TACGAATGTTTGAAAGATTTTCGGAATATAGAACAGTTTCAATTTTATTTTTAAATATTT
GTCGCTTCAGAGTTATTCCTTATTTCTATTTTTGGACAGTTGTATAGTTTATTAAATTAT
CAATATTCAAATAAAATGTTAGGTACTAATCGACCGTACTCCAGCATCTATAGAAACTAA
AACCTCTAATTAACAGTATACGATTTTATGGACTAGTTAGTAAATGGAATCTATAAAAGA
AAAAATATATATTTATAACCAAAAGAAATCAAAAATTGGAAAAAACGCTCATTTTTTTTT
TGAAGTGTTTCCAAAGAAAACCAATTCAATTACCGATTTCTTATACTAGTAGATAGTCCT
GGGCGTTCGGTTATCCAATCAGTTATCAGTTCGTATCCATTCGGTTTCGGTTCTTTCGGT
TCTAAAATTTAGTATCCATTCGGATATTTTGAAAGAAAAAAAAATCGGTTTTAAAATTTA
GTATCCATTCGGTTATTTTGTTTTGGATATTTTCGGATATTTTTGGGTATTTTTGGATAT
TTTTGGATATTTTTCGGTTATTTTCGAATATTTTTACTATTTATATATATTTTTGATTAT
TTGGTCTATAAATAACTAATATTTTTGAAAATATAATTGTATTTCGGATATTTTCGATCA
TCCGAAATATTTCGGTTCGGTTACGATTCTTTTGGTTATAGAATTTAGTATCTATTCGGT
TATCGGTTCGTTTCGGTTGAATTCTTTTTATTTTGATTTCGATTCGGTACATTCGGTTTG
GTTTATTTGGCGAGGTCTACTAGTAGATAACCAGAGCGGCCTCTGATAAGAACAATAAAA
AGAAATTCGTTTCTTGCTAAAAAAGAAACATTGAAAGCCCACGATTGGCCCATTGGGTTT
CTCTGTGTTTCAAAAGCCCACGAAAGCACCTCCACTACCATTATATTCACAGACGGAAAA
TGTTTTTGCTTCGAATCTTAAGCTTGATCCTAACTCCTAAGATTCAACAATGGCGATAAT
GTCAGATCTTCCACGGGATTTGTTAGCGGAGATTCTCAGTAGGGTTCCGTTGACATCTCT
AAGAGCAGTGCGTTTCACTTGCAAAAAATGGAACGATTTATCCAAAGACCGGAGCTTTAT
AGAGAAGCAAATCGTTGAAGCAAAGAAGAAGCAATTAAAGAAGTTTGAGGTGATTATGAT
GAGGAATTTTAGTGTTTATCTGACGAGCGTCGATCTCCACAACGATGTTGATCCATCTTT
TACGCCTAAAGGTACACTTATTAGCTTAAACGATGATGCTAGTCACCATCAAATCGATAA
TGTATCTAAGGTCTTTCACTGCGATGGCTTACTCTTATGCATCACCAAAGACCTCAACTT
TAGGCTTGTGGTTTGGAACCCTTATTTTGGGCAAACAAGATGGATCAAACCCAGAAATTC
TTACCACGTTTTGGACAATTACGCTCTTGGGTACGATGAGAAGAAGAACCACAAAATCTT
GAGATTTCTGGATAATTATTACACTTTTAGTGCACGGGATCAGATTTGTGAGTTTGAAGT
CTATAGTTTTGAGTCTAATTCATGGAAGGTTGTTCTTGATGTGAGTCCTGCCTGGGATAT
AGAGGCTTATAACCGTGGATTGTCTCTTAAGGGGAATACTTACTGGTATGCTAAAGAGAA
GCATGACAGAGGAGGAGAGGATGTTGATTTCTTGATATGTTTTGATTTCACAACAGAGAA
ATTTGGACCGCCTCTGCCTCTGCCTTTTAACTCTTCTCCTACTTGGGAAGATATTGTTAC
TCTCTCTAGTGTTGGAGAAGATCAGCTCGCGGTCTTGTTTCAGAGCGATCGTACAATGTG
GATGGAGATTTGGATTACGAGCAAGATTGAGCCTACAGAGGTTTCATGGAACAAGTTGTT
CTTAGCGGTTGATATGAGAGTACTCACTCGTTTTGAGTTCCTGGCCGATGCTGGGAGTTT
CTTCATTGACCAGAAGAAGAATGTTGTTGTGGTTTTTGATAGAGATATGGATGCGCCTAC
CGATCGTGGCATGGCTTACATTATTGGGAAGAATGGATACTTCAGAAAAGTGGATCTTGG
GGAAGATGCAGACCCGAGTTGTTACCCACTTGTCTGTTCTTATGTTCCAAACTCAGTGCA
AATCAGGCAGCTAACCTGATTACTATTACCTACTGCATCTTCGATTGTATAAATCTGACC
ATTGTTATCACTTATCTGGAATCTCGGAGACATGGCCTCTACTATATGTAAACTCTCGTG
TGGCTCTTCCAGACATTTCTTTGAAACAGTCAAATGCATCTTGAACTTTATCTTTGGGGC
TTCATTGCATTATGCATGATGCAATCACGCATTCACTCTGTTTGCACGTTAAAAAAAACA
TGAAAACTAATTTCAAGGAATCTTGATTTGGCCCCAAGGCCACTTACACATACAGCACAT
ATTCCGTATTAACTCAGAGACATTACATGATTCTCGTAGAGAAACATAAACACTTCACAA
CAACTAATACACACCTCTTTTCAGTTTTACTTCTATATCAAAAGACAACAAGACGATACA
AACAAACAGGACGAATGAGTCTGTTTTGCTTCATCAGGAAGCTTTACTAAGCTTTCTTTT
GTGAAGCTGCAGATCTAATGGCGGTCTTTGCAAGCGTCGAAGGCTTGAGTACACTCTTCG
GGTTAATAGCCTTTCTGATTTTGAAAGCAACCCAGGCTGTGCCAAGCGCATATCCTGCTG
CATCGAGCCCTTCGTTTGTCGCCTCAGCGGCTTTACCACCATACCTACATTCATCAAACC
AAAATTTACATTCTTCTCTTAAACACTTCCATACCCGAATAACCAAGAGTTTCAAATCCC
AGATATTCGATTTACTTACTTGTGATCAACAAGTTCAGTTGTGACAGTGGAAGAGGTTGA
CATTACATTCCTCCCAGCTACTTCAACAGCATCACAGACCTTATCTATCAAAACAGGAAT
TAACAGTTTCAATGATTATGAAATCTAAAGATAGCTGCATAAAGTCAAGTTAAGTATATT
ATATGATATAAGATTAGTGTACTTACTGAATCCGTCAAGAGATGCAAGGATGACTTCTCC
AGGAAGAAGACTAAAGAATTTCTTTCCTACTTTGGTGTTTGCCACTGAACTTGTGAAGAA
TCCAGAAACTTTAAGGACTCCAGACAGTATGCTGTTTGCTACACTCTCTGTCATTTTGGT
CATCCTCTTCACTCTGAATAGGCAAAAACATAACGAGACACCAAAACACACAACTATGAG
TCGCAATAATGACATATAACAACACCATATGCAGCATTGTCATGTTTGGAACATCTAAAG
ACGACATATCAAAAACTGTCTTCTCAGCTTTCAAGTTACACTCTCCAAGACACACCATAA
CAAATCAAGATCAGCAATTAAAACTCATGTCTAGACATTTTCCTAAAATAGAAAACACAT
TCCACCTATTTAGCACAAACCCTTTTCCAGAAACTAACTAGAAGAAACATAACAAACCTC
TCAAAGCAAAACCAAAACATATGAAACGCTTAAATTTGAATCAGGCAAAAGTGACTATAA
TCAAAATCACAATTCAATTCACATACCTCCTGATCCTTTTCAAGGTGTCAGGGTGAACTT
CACTCTCCTTCTCAGCCTTTGACAACCTCCTTTTCATGAAACCATTTCCCCAAATTAGCC
TATCCATAGTCACATCTCCACACCAAAGAATCCCTTTTATCAAATGTCCTGAGCCAGTTG
CAATCAGCTTCGCCGCCTTCCCGCTATAATCCTCCACATTCGGAGCTAAAGTCGTCCAAT
AAGCCGAACATTGCCTCTCCACAATCTCTTTCCTTTCCCCGGTAAGCTCCACCGGCGATG
TCTCTCTCGCCACCGTCACATCCAAAACCTTTTCTCCTGCTTCCTTCGCTTCCTCCGACA
CTTCCTGCACCGTGAAACAACTGTAATCCTCCAAGATCTTCTCAAGCTCCACCAGTAAAT
GCTCTTGACCTTTGGAAGCAATTGTAAGTCCGTAGTTCAACATCTCGTTAGTGTTTTTCG
CTCCATCTCCGTCTTCTTCGTTGCTTGAATCATGTGCGATTTCTTTGGTAGGACGAAGCG
TGAAGAAGTAATGAGACTCATCGACCTTGACGGAGTTCTCATCCTTAGTCAACGGCCATT
GAATCTCATCTGCAACACGAGCAAGAACAGCGACAACATTATCTCCTTGAACAATACGGA
TGATCGAAAGATCGCCGCAAGCGAGCTCGACGCTGTAAGATGTGTCGATTAAGTGAAGAA
TCGCGCCGGAGATTTTCAAAATTACTTCCTCCGTCGCAGCGGGAGGAACCGAAACGGGAT
CGGAACTCGTCTCCGGTTGCTCAGGGAAGAGATTACGAGCGAGATCATTCATATCGAGAG
AAGGATAGAGATTATTAGTAGATGATGAAGAGGTAGGGTTTATAGGAGCTTCGGGATTCG
ATGTGTCAACAGTAGGGTAGAGAGATGAAGCTTGCTTGTCGCCGGAGGGTTCCATCGTCG
TCGGAGATTTTAAATCGGAGAAAAATGATTGAAGAATGAAGAAGACTTGGTTTGGTTCTG
AATAATTGATTAAAGATATTTATTTGAAGAAGGAAAGTGACCAAGTTAAGTATCTCTGTA
TCTGTCAGATTACGTGGAGGTTGCGCGTAAGTAACGCGTGTAAACCGATATAAACCGGTT
CGGTTTAATGCTTAACCTTGTCGACATCTTTTCCCGCGCTGTTCACGGTTTATTTTTCTT
ATGTCGGTCGGTCTACTATTCGTCTCGGAAATTGAATTAAACTCATAAAAGAGTGTCCTA
TTAATAATTTAATACAGTATCCAGTTACGCTAAATTACTAAAACTTTATACTCCTTATTT
AATTGAAACAGTGAAATGATAGATTTTTTATGTTATTGAGTAAAAAATGTGCGTAACGTT
TTGCTAAGTTTAATCATGTTATTTTGACGACAAAAATAAATAATAACATATTGATAAATT
AAAATATGGTTTTTTTTAAATTATTTTATTTAACCAGTCGAAGTGGTGCAATATTTTATA
TTTTAAACTCATTAGAAAATTTAATAAATGGATTACTCGACAGTTGTGCCCACTCTAGAA
AAGTTAATCGGGTGATAAAATTTCTGATCACCCTTTCTATTTATAAAAAAGAAGTAAAAA
TATGACTTTACTCTAAATAACATGGTATTTTGTCTAAATTTATTACATGTGTAAAATAAC
ATGTAGTTTGAACTATTAACACAAAATTGCTTAACCTAAAACTTAATTGGTCTTGAATAA
AATTAACGATTTTACATTTAGTTGACAAAATAAATTTTAATTTTATTTTTCCGACCCTAG
CAATATAACGACCATCTTTTGATGTTTCTAACAGTTTTGAAACCCTCTTGCATGATAAAA
AAACAAACAAACAAAAACTCATTAAATCTCATCAAGAAACTTAAGATTGGTTCAAGGCAA
AAATATTAACAGCGACCCATATTTATTTACTTTAAAAAAAAACACACACGCACACACACG
AACAAAACAGGGGATTTGAAATATGTTTCCAAGAACCTTGGGTTATTTTCTTGACCTTGT
GGATTATAGAACTAGTAAAGGAACATTATAGTCTATAGAGTTTCTCTGATAACATGTCTT
TTCTCAAATTCTTCAAACAGTTTTGTATTAATTAATAGCTCTCAAATTCCAGAAATCACC
AGACATATCCAACTAACAATAAAGATTCCACTGATTCTAATTCTATAAAAGGTTCTATAG
TTTGGTTGATAGACAAATCAGTTACAGATTTAAATTGCCACATTAAATTTTCGTTTGGTT
TAGAGACAAGTCTTTGTATTTAAACTATGTTATGGGCTTCTCCTTCTCCACCGAAGAACA
CAAAAAGAGAAACAACATGAGTAATCATCAAACTGTAAGATACTTTTTCTCTTATATCTC
ATTATCATAATTATATTCAAATTTATCAGATAGGCTTTGTAATCATCTTTCATGATGACT
CCAACAAAGCAGAGCAGGTGTTGAAGCAACTAGAGCCATGGTGTGAACTTAAAGACAAAG
TGGTTCTTGTGACTGGAGCTTCCTCTGGTATAGGAAGAGAGGTATGTCTTGATCTAGCCA
AAGCTGTCTGTAAGATTATCGCAGACAGCTTTTGGTTGAAGAAATTAAAAATGGAAGTGT
TTAATCTTGAAAACTGATGTGGTCAAGTTCTTGATTGAAACAAATGGCTTCGAATATTCA
GCCGGAATTCAAGCTGCAGCTCTTGAGCTAGACGTTTCATGCACCCACCTGATAGAGTTT
AGCTATCCTCAACGAGCACAAACCCAGATAATCAATATAAACAATCTAACCCCAGAAAAT
CAATAGGAAACTTCAATCGATTGATAACTAGCGTTTACAAATCGATAAACAAAGAAAGGA
TAACGAACGTT
